# Supplementary material for: PTEN deficiency exposes a requirement for an ARF GTPase module for integrin‐dependent invasion in ovarian cancer
Source: EMBO J. 2023 Aug 14;42(18):e113987. doi: 10.15252/embj.2023113987 (PMC10505920; doi:10.15252/embj.2023113987)
Supplement: Supplementary file 8 — Movie EV1 [file EMBJ-42-e113987-s015.zip › Movie EV 1.xlsx]

## Sheet: Sheet1
Movie EV 1
Example of developing Spherical (left) and Hyperprotrusive (right) spheroids. Phase, live imaging, imaged every hour.
