# Supplementary material for: PTEN deficiency exposes a requirement for an ARF GTPase module for integrin‐dependent invasion in ovarian cancer
Source: EMBO J. 2023 Aug 14;42(18):e113987. doi: 10.15252/embj.2023113987 (PMC10505920; doi:10.15252/embj.2023113987)
Supplement: Supplementary file 9 — Movie EV2 [file EMBJ-42-e113987-s006.zip]

Archive with 5 entries (4 files):
- EMBOJ-2023-113987R Movie_EV 2.avi
- __MACOSX/
- __MACOSX/._EMBOJ-2023-113987R Movie_EV 2.avi
- Movie EV 2.xlsx
- __MACOSX/._Movie EV 2.xlsx
