# Supplementary material for: PTEN deficiency exposes a requirement for an ARF GTPase module for integrin‐dependent invasion in ovarian cancer
Source: EMBO J. 2023 Aug 14;42(18):e113987. doi: 10.15252/embj.2023113987 (PMC10505920; doi:10.15252/embj.2023113987)
Supplement: Supplementary file 9 — Movie EV2 [file EMBJ-42-e113987-s006.zip › Movie EV 2.xlsx]

## Sheet: Sheet1
Movie EV 2
Developing spheroids from ID8 CRISPR-derived cell lines, Wild Type (top left), Trp53-/-, (top right) Trp53-/-;Pten-/- 1.11 (bottom left) and 1.15 (bottom right). Phase, live imaging, imaged every hour.
