# Supplementary material for: PTEN deficiency exposes a requirement for an ARF GTPase module for integrin‐dependent invasion in ovarian cancer
Source: EMBO J. 2023 Aug 14;42(18):e113987. doi: 10.15252/embj.2023113987 (PMC10505920; doi:10.15252/embj.2023113987)
Supplement: Supplementary file 12 — Movie EV5 [file EMBJ-42-e113987-s013.zip › Movie EV 5.xlsx]

## Sheet: Sheet1
Movie EV 5
Developing spheroids from Trp53-/-;Pten-/- 1.5 cells treated with DMSO (left), AKT inhibitor II (middle), or PI3K pan-isoform inhibitor (LY294002, right). Phase, live imaging, imaged every hour.
