# Supplementary material for: PTEN deficiency exposes a requirement for an ARF GTPase module for integrin‐dependent invasion in ovarian cancer
Source: EMBO J. 2023 Aug 14;42(18):e113987. doi: 10.15252/embj.2023113987 (PMC10505920; doi:10.15252/embj.2023113987)
Supplement: Supplementary file 13 — Movie EV6 [file EMBJ-42-e113987-s021.zip › Movie EV 6.xlsx]

## Sheet: Sheet1
Movie EV 6
Developing spheroids from Trp53-/-;Pten-/- 1.15 cells treated with DMSO (left) or PI3K-β isoform inhibitor ( AZD8186, right). Phase, live imaging, imaged every hour.
