# Supplementary material for: PTEN deficiency exposes a requirement for an ARF GTPase module for integrin‐dependent invasion in ovarian cancer
Source: EMBO J. 2023 Aug 14;42(18):e113987. doi: 10.15252/embj.2023113987 (PMC10505920; doi:10.15252/embj.2023113987)
Supplement: Supplementary file 19 — Source Data for Figure 1 [file EMBJ-42-e113987-s014.zip]

Archive with 15 entries (8 files):
- Figure 1/
- Figure 1/.DS_Store
- __MACOSX/
- __MACOSX/Figure 1/
- __MACOSX/Figure 1/._.DS_Store
- Figure 1/1F/
- Figure 1/1F/.DS_Store
- __MACOSX/Figure 1/1F/
- __MACOSX/Figure 1/1F/._.DS_Store
- Figure 1/1F/Source Data 1F.xlsx
- __MACOSX/Figure 1/1F/._Source Data 1F.xlsx
- Figure 1/1G/
- Figure 1/1G/Source Data 1G.xlsx
- __MACOSX/Figure 1/1G/
- __MACOSX/Figure 1/1G/._Source Data 1G.xlsx
