# Supplementary material for: PTEN deficiency exposes a requirement for an ARF GTPase module for integrin‐dependent invasion in ovarian cancer
Source: EMBO J. 2023 Aug 14;42(18):e113987. doi: 10.15252/embj.2023113987 (PMC10505920; doi:10.15252/embj.2023113987)
Supplement: Supplementary file 19 — Source Data for Figure 1 [file EMBJ-42-e113987-s014.zip › Figure 1/1F/Source Data 1F.xlsx]

## Sheet: TCGA.OV.PTEN+mRNAZtoAll.Q1+2+3v
Overall
(D) PTEN mRNA.ZtoAll: Q4
Case ID	Study ID	Number at Risk	Status	Survival Rate	Time (months)	Format for PRISM
TCGA-30-1857	ov_tcga_pan_can_atlas_2018	75	deceased	0.986667	0.263011	1
TCGA-24-2261	ov_tcga_pan_can_atlas_2018	74	deceased	0.973333	0.789032	1
TCGA-04-1519	ov_tcga_pan_can_atlas_2018	73	censored	0.973333	0.789032	0
TCGA-61-2016	ov_tcga_pan_can_atlas_2018	72	deceased	0.959815	1.18355	1
TCGA-57-1585	ov_tcga_pan_can_atlas_2018	71	deceased	0.946296	1.74245	1
TCGA-61-1995	ov_tcga_pan_can_atlas_2018	70	censored	0.946296	2.00546	0
TCGA-25-1317	ov_tcga_pan_can_atlas_2018	69	deceased	0.932582	2.00546	1
TCGA-25-1322	ov_tcga_pan_can_atlas_2018	68	deceased	0.918867	2.99175	1
TCGA-23-1120	ov_tcga_pan_can_atlas_2018	67	censored	0.918867	4.27393	0
TCGA-24-1849	ov_tcga_pan_can_atlas_2018	66	censored	0.918867	5.78624	0
TCGA-24-1425	ov_tcga_pan_can_atlas_2018	65	censored	0.918867	5.95062	0
TCGA-09-2044	ov_tcga_pan_can_atlas_2018	64	censored	0.918867	6.115	0
TCGA-29-1783	ov_tcga_pan_can_atlas_2018	63	censored	0.918867	7.2328	0
TCGA-24-1419	ov_tcga_pan_can_atlas_2018	62	censored	0.918867	7.85745	0
TCGA-24-1842	ov_tcga_pan_can_atlas_2018	61	censored	0.918867	8.31772	0
TCGA-36-1575	ov_tcga_pan_can_atlas_2018	60	censored	0.918867	8.54785	0
TCGA-23-1029	ov_tcga_pan_can_atlas_2018	59	censored	0.918867	8.81086	0
TCGA-WR-A838	ov_tcga_pan_can_atlas_2018	58	deceased	0.903025	9.99441	1
TCGA-61-1721	ov_tcga_pan_can_atlas_2018	57	censored	0.903025	11.1122	0
TCGA-29-1776	ov_tcga_pan_can_atlas_2018	56	censored	0.903025	11.8355	0
TCGA-25-2397	ov_tcga_pan_can_atlas_2018	55	deceased	0.886606	11.9999	1
TCGA-25-1323	ov_tcga_pan_can_atlas_2018	54	deceased	0.870188	12.9862	1
TCGA-25-2042	ov_tcga_pan_can_atlas_2018	53	deceased	0.853769	13.019	1
TCGA-24-1548	ov_tcga_pan_can_atlas_2018	52	deceased	0.83735	16.208	1
TCGA-25-1626	ov_tcga_pan_can_atlas_2018	51	deceased	0.820932	17.03	1
TCGA-09-1670	ov_tcga_pan_can_atlas_2018	50	censored	0.820932	17.9834	0
TCGA-10-0928	ov_tcga_pan_can_atlas_2018	49	deceased	0.804178	18.5094	1
TCGA-24-1558	ov_tcga_pan_can_atlas_2018	48	deceased	0.787424	19.5286	1
TCGA-61-2109	ov_tcga_pan_can_atlas_2018	47	deceased	0.770671	20.6792	1
TCGA-61-1724	ov_tcga_pan_can_atlas_2018	46	deceased	0.753917	20.9422	1
TCGA-57-1584	ov_tcga_pan_can_atlas_2018	45	censored	0.753917	21.1395	0
TCGA-24-0975	ov_tcga_pan_can_atlas_2018	44	deceased	0.736782	21.797	1
TCGA-36-1580	ov_tcga_pan_can_atlas_2018	43	deceased	0.719648	24.2299	1
TCGA-20-1683	ov_tcga_pan_can_atlas_2018	42	censored	0.719648	25.3805	0
TCGA-25-1313	ov_tcga_pan_can_atlas_2018	41	deceased	0.702096	26.9586	1
TCGA-25-1625	ov_tcga_pan_can_atlas_2018	40	deceased	0.684543	27.6161	1
TCGA-24-2035	ov_tcga_pan_can_atlas_2018	39	deceased	0.666991	28.175	1
TCGA-36-1569	ov_tcga_pan_can_atlas_2018	38	censored	0.666991	29.0956	0
TCGA-30-1891	ov_tcga_pan_can_atlas_2018	37	deceased	0.648964	30.049	1
TCGA-61-2008	ov_tcga_pan_can_atlas_2018	36	censored	0.648964	30.6408	0
TCGA-29-1710	ov_tcga_pan_can_atlas_2018	35	deceased	0.630422	31.2654	1
TCGA-25-1314	ov_tcga_pan_can_atlas_2018	34	deceased	0.61188	33.0079	1
TCGA-30-1861	ov_tcga_pan_can_atlas_2018	33	deceased	0.593338	34.7832	1
TCGA-25-1318	ov_tcga_pan_can_atlas_2018	32	deceased	0.574797	34.9804	1
TCGA-29-A5NZ	ov_tcga_pan_can_atlas_2018	31	deceased	0.556255	35.7695	1
TCGA-25-1634	ov_tcga_pan_can_atlas_2018	30	deceased	0.537713	35.8681	1
TCGA-24-1616	ov_tcga_pan_can_atlas_2018	29	deceased	0.519171	38.2352	1
TCGA-29-1694	ov_tcga_pan_can_atlas_2018	28	deceased	0.500629	39.0242	1
TCGA-29-1695	ov_tcga_pan_can_atlas_2018	27	deceased	0.482088	40.405	1
TCGA-25-2400	ov_tcga_pan_can_atlas_2018	26	deceased	0.463546	42.016	1
TCGA-61-2110	ov_tcga_pan_can_atlas_2018	25	deceased	0.445004	44.5146	1
TCGA-24-2023	ov_tcga_pan_can_atlas_2018	24	deceased	0.426462	44.8433	1
TCGA-24-1562	ov_tcga_pan_can_atlas_2018	23	deceased	0.40792	45.5009	1
TCGA-61-1736	ov_tcga_pan_can_atlas_2018	22	deceased	0.389378	48.7885	1
TCGA-24-1551	ov_tcga_pan_can_atlas_2018	21	deceased	0.370837	51.9118	1
TCGA-13-1511	ov_tcga_pan_can_atlas_2018	20	deceased	0.352295	54.246	1
TCGA-61-2101	ov_tcga_pan_can_atlas_2018	19	deceased	0.333753	55.4953	1
TCGA-24-1549	ov_tcga_pan_can_atlas_2018	18	deceased	0.315211	56.5802	1
TCGA-24-1545	ov_tcga_pan_can_atlas_2018	17	deceased	0.296669	57.4021	1
TCGA-09-1666	ov_tcga_pan_can_atlas_2018	16	censored	0.296669	57.5994	0
TCGA-24-1553	ov_tcga_pan_can_atlas_2018	15	deceased	0.276891	58.0925	1
TCGA-29-2427	ov_tcga_pan_can_atlas_2018	14	censored	0.276891	62.4651	0
TCGA-24-1546	ov_tcga_pan_can_atlas_2018	13	deceased	0.255592	64.2733	1
TCGA-25-1328	ov_tcga_pan_can_atlas_2018	12	deceased	0.234293	66.0486	1
TCGA-13-A5FT	ov_tcga_pan_can_atlas_2018	11	censored	0.234293	70.454	0
TCGA-13-0897	ov_tcga_pan_can_atlas_2018	10	deceased	0.210863	71.7362	1
TCGA-29-1688	ov_tcga_pan_can_atlas_2018	9	deceased	0.187434	78.9032	1
TCGA-13-1410	ov_tcga_pan_can_atlas_2018	8	censored	0.187434	81.0073	0
TCGA-24-1930	ov_tcga_pan_can_atlas_2018	7	deceased	0.160658	81.106	1
TCGA-13-0799	ov_tcga_pan_can_atlas_2018	6	censored	0.160658	83.3416	0
TCGA-24-1604	ov_tcga_pan_can_atlas_2018	5	deceased	0.128526	88.3716	1
TCGA-24-1555	ov_tcga_pan_can_atlas_2018	4	deceased	0.0963947	88.5031	1
TCGA-24-1603	ov_tcga_pan_can_atlas_2018	3	deceased	0.0642631	90.147	1
TCGA-59-2351	ov_tcga_pan_can_atlas_2018	2	censored	0.0642631	116.119	0
TCGA-59-2348	ov_tcga_pan_can_atlas_2018	1	censored	0.0642631	180.195	0
(E) PTEN mRNA.ZtoAll: Q1+2+3
Case ID	Study ID	Number at Risk	Status	Survival Rate	Time (months)
TCGA-25-1631	ov_tcga_pan_can_atlas_2018	224	deceased	0.995536	0.295887	1
TCGA-24-2262	ov_tcga_pan_can_atlas_2018	223	deceased	0.991071	0.36164	1
TCGA-23-1809	ov_tcga_pan_can_atlas_2018	222	censored	0.991071	0.526022	0
TCGA-VG-A8LO	ov_tcga_pan_can_atlas_2018	221	deceased	0.986587	0.789032	1
TCGA-24-2288	ov_tcga_pan_can_atlas_2018	220	deceased	0.982102	0.821909	1
TCGA-25-1312	ov_tcga_pan_can_atlas_2018	219	deceased	0.977618	1.01917	1
TCGA-25-2392	ov_tcga_pan_can_atlas_2018	218	deceased	0.973133	1.01917	1
TCGA-59-2355	ov_tcga_pan_can_atlas_2018	217	deceased	0.968649	2.13696	1
TCGA-31-1959	ov_tcga_pan_can_atlas_2018	216	censored	0.968649	2.20272	0
TCGA-61-1740	ov_tcga_pan_can_atlas_2018	215	deceased	0.964144	2.43285	1
TCGA-30-1855	ov_tcga_pan_can_atlas_2018	214	deceased	0.959638	2.46573	1
TCGA-20-1687	ov_tcga_pan_can_atlas_2018	213	censored	0.959638	2.66298	0
TCGA-25-2401	ov_tcga_pan_can_atlas_2018	212	deceased	0.955112	2.95887	1
TCGA-25-2396	ov_tcga_pan_can_atlas_2018	211	deceased	0.950585	3.02462	1
TCGA-09-1673	ov_tcga_pan_can_atlas_2018	210	censored	0.950585	3.02462	0
TCGA-23-1111	ov_tcga_pan_can_atlas_2018	209	censored	0.950585	3.22188	0
TCGA-24-1843	ov_tcga_pan_can_atlas_2018	208	censored	0.950585	3.48489	0
TCGA-24-1844	ov_tcga_pan_can_atlas_2018	207	censored	0.950585	3.71503	0
TCGA-61-2003	ov_tcga_pan_can_atlas_2018	206	censored	0.950585	4.01091	0
TCGA-24-1846	ov_tcga_pan_can_atlas_2018	205	censored	0.950585	4.37255	0
TCGA-61-2088	ov_tcga_pan_can_atlas_2018	204	censored	0.950585	4.76707	0
TCGA-24-1427	ov_tcga_pan_can_atlas_2018	203	censored	0.950585	4.83282	0
TCGA-24-2019	ov_tcga_pan_can_atlas_2018	202	censored	0.950585	4.8657	0
TCGA-29-1784	ov_tcga_pan_can_atlas_2018	201	censored	0.950585	5.35885	0
TCGA-59-2363	ov_tcga_pan_can_atlas_2018	200	censored	0.950585	5.4246	0
TCGA-24-1850	ov_tcga_pan_can_atlas_2018	199	censored	0.950585	5.52323	0
TCGA-61-1998	ov_tcga_pan_can_atlas_2018	198	censored	0.950585	5.52323	0
TCGA-61-1900	ov_tcga_pan_can_atlas_2018	197	censored	0.950585	5.78624	0
TCGA-24-1424	ov_tcga_pan_can_atlas_2018	196	censored	0.950585	6.01637	0
TCGA-30-1862	ov_tcga_pan_can_atlas_2018	195	deceased	0.94571	6.115	1
TCGA-24-1423	ov_tcga_pan_can_atlas_2018	194	censored	0.94571	6.24651	0
TCGA-24-1413	ov_tcga_pan_can_atlas_2018	193	censored	0.94571	6.31226	0
TCGA-24-1416	ov_tcga_pan_can_atlas_2018	192	censored	0.94571	6.37801	0
TCGA-61-2102	ov_tcga_pan_can_atlas_2018	191	deceased	0.940759	6.47664	1
TCGA-31-1953	ov_tcga_pan_can_atlas_2018	190	censored	0.940759	6.70678	0
TCGA-24-1417	ov_tcga_pan_can_atlas_2018	189	censored	0.940759	7.82457	0
TCGA-24-1418	ov_tcga_pan_can_atlas_2018	188	censored	0.940759	7.98895	0
TCGA-29-1781	ov_tcga_pan_can_atlas_2018	187	censored	0.940759	8.38347	0
TCGA-24-1436	ov_tcga_pan_can_atlas_2018	186	deceased	0.935701	8.54785	1
TCGA-09-1674	ov_tcga_pan_can_atlas_2018	185	censored	0.935701	8.54785	0
TCGA-24-1469	ov_tcga_pan_can_atlas_2018	184	censored	0.935701	9.10675	0
TCGA-59-2352	ov_tcga_pan_can_atlas_2018	183	deceased	0.930588	9.40264	1
TCGA-09-1659	ov_tcga_pan_can_atlas_2018	182	deceased	0.925475	9.99441	1
TCGA-24-1928	ov_tcga_pan_can_atlas_2018	181	deceased	0.920362	11.0465	1
TCGA-24-1847	ov_tcga_pan_can_atlas_2018	180	censored	0.920362	11.2766	0
TCGA-57-1583	ov_tcga_pan_can_atlas_2018	179	deceased	0.91522	11.3752	1
TCGA-5X-AA5U	ov_tcga_pan_can_atlas_2018	178	censored	0.91522	11.8684	0
TCGA-25-1627	ov_tcga_pan_can_atlas_2018	177	deceased	0.910049	12.9533	1
TCGA-3P-A9WA	ov_tcga_pan_can_atlas_2018	176	censored	0.910049	13.8081	0
TCGA-61-2000	ov_tcga_pan_can_atlas_2018	175	censored	0.910049	14.4985	0
TCGA-13-1512	ov_tcga_pan_can_atlas_2018	174	censored	0.910049	14.5313	0
TCGA-29-1778	ov_tcga_pan_can_atlas_2018	173	censored	0.910049	14.9259	0
TCGA-25-1870	ov_tcga_pan_can_atlas_2018	172	deceased	0.904758	14.9587	1
TCGA-25-1329	ov_tcga_pan_can_atlas_2018	171	deceased	0.899467	15.0245	1
TCGA-61-1918	ov_tcga_pan_can_atlas_2018	170	deceased	0.894176	15.7478	1
TCGA-24-2293	ov_tcga_pan_can_atlas_2018	169	deceased	0.888885	16.6354	1
TCGA-20-1685	ov_tcga_pan_can_atlas_2018	168	censored	0.888885	16.7012	0
TCGA-29-1701	ov_tcga_pan_can_atlas_2018	167	deceased	0.883563	16.9313	1
TCGA-24-1567	ov_tcga_pan_can_atlas_2018	166	deceased	0.87824	17.2272	1
TCGA-29-1761	ov_tcga_pan_can_atlas_2018	165	deceased	0.872917	17.3587	1
TCGA-24-1428	ov_tcga_pan_can_atlas_2018	164	censored	0.872917	17.3916	0
TCGA-13-1411	ov_tcga_pan_can_atlas_2018	163	deceased	0.867562	17.4573	1
TCGA-13-0730	ov_tcga_pan_can_atlas_2018	162	deceased	0.862207	17.819	1
TCGA-61-2002	ov_tcga_pan_can_atlas_2018	161	censored	0.862207	17.9834	0
TCGA-09-0367	ov_tcga_pan_can_atlas_2018	160	deceased	0.856818	17.9834	1
TCGA-29-1705	ov_tcga_pan_can_atlas_2018	159	deceased	0.851429	18.2464	1
TCGA-24-2033	ov_tcga_pan_can_atlas_2018	158	deceased	0.84604	18.4765	1
TCGA-25-1623	ov_tcga_pan_can_atlas_2018	157	deceased	0.840652	18.5751	1
TCGA-24-1434	ov_tcga_pan_can_atlas_2018	156	deceased	0.835263	18.6738	1
TCGA-31-1950	ov_tcga_pan_can_atlas_2018	155	censored	0.835263	18.7724	0
TCGA-OY-A56Q	ov_tcga_pan_can_atlas_2018	154	censored	0.835263	18.9368	0
TCGA-20-1684	ov_tcga_pan_can_atlas_2018	153	censored	0.835263	19.1012	0
TCGA-25-2399	ov_tcga_pan_can_atlas_2018	152	deceased	0.829768	19.9888	1
TCGA-59-A5PD	ov_tcga_pan_can_atlas_2018	151	deceased	0.824272	20.5148	1
TCGA-25-1628	ov_tcga_pan_can_atlas_2018	150	deceased	0.818777	20.6135	1
TCGA-09-2054	ov_tcga_pan_can_atlas_2018	149	deceased	0.813282	20.9422	1
TCGA-36-1570	ov_tcga_pan_can_atlas_2018	148	censored	0.813282	21.534	0
TCGA-61-2113	ov_tcga_pan_can_atlas_2018	147	deceased	0.80775	22.2244	1
TCGA-24-1474	ov_tcga_pan_can_atlas_2018	146	deceased	0.802217	22.2244	1
TCGA-59-2350	ov_tcga_pan_can_atlas_2018	145	deceased	0.796685	22.323	1
TCGA-31-1951	ov_tcga_pan_can_atlas_2018	144	censored	0.796685	22.4874	0
TCGA-36-1574	ov_tcga_pan_can_atlas_2018	143	censored	0.796685	22.5532	0
TCGA-36-1571	ov_tcga_pan_can_atlas_2018	142	deceased	0.791074	22.8491	1
TCGA-29-1702	ov_tcga_pan_can_atlas_2018	141	deceased	0.785464	23.934	1
TCGA-57-1582	ov_tcga_pan_can_atlas_2018	140	deceased	0.779853	24.0326	1
TCGA-29-1770	ov_tcga_pan_can_atlas_2018	139	censored	0.779853	24.3614	0
TCGA-36-1581	ov_tcga_pan_can_atlas_2018	138	censored	0.779853	24.6901	0
TCGA-25-1871	ov_tcga_pan_can_atlas_2018	137	deceased	0.774161	24.986	1
TCGA-57-1994	ov_tcga_pan_can_atlas_2018	136	censored	0.774161	25.0189	0
TCGA-57-1993	ov_tcga_pan_can_atlas_2018	135	censored	0.774161	25.0847	0
TCGA-36-1577	ov_tcga_pan_can_atlas_2018	134	censored	0.774161	25.7422	0
TCGA-24-1564	ov_tcga_pan_can_atlas_2018	133	deceased	0.76834	25.8737	1
TCGA-23-1026	ov_tcga_pan_can_atlas_2018	132	censored	0.76834	26.8271	0
TCGA-24-1544	ov_tcga_pan_can_atlas_2018	131	deceased	0.762475	26.9586	1
TCGA-25-2409	ov_tcga_pan_can_atlas_2018	130	deceased	0.75661	26.9915	1
TCGA-20-1682	ov_tcga_pan_can_atlas_2018	129	censored	0.75661	27.5175	0
TCGA-36-1578	ov_tcga_pan_can_atlas_2018	128	censored	0.75661	27.8463	0
TCGA-61-1728	ov_tcga_pan_can_atlas_2018	127	censored	0.75661	27.8791	0
TCGA-24-1430	ov_tcga_pan_can_atlas_2018	126	deceased	0.750605	28.3723	1
TCGA-13-1405	ov_tcga_pan_can_atlas_2018	125	deceased	0.7446	28.5367	1
TCGA-36-1568	ov_tcga_pan_can_atlas_2018	124	censored	0.7446	28.7668	0
TCGA-25-2404	ov_tcga_pan_can_atlas_2018	123	deceased	0.738546	29.0298	1
TCGA-09-0364	ov_tcga_pan_can_atlas_2018	122	deceased	0.732493	29.1613	1
TCGA-36-1576	ov_tcga_pan_can_atlas_2018	121	censored	0.732493	30.0819	0
TCGA-31-1946	ov_tcga_pan_can_atlas_2018	120	censored	0.732493	30.1805	0
TCGA-24-1924	ov_tcga_pan_can_atlas_2018	119	deceased	0.726337	30.2134	1
TCGA-09-1669	ov_tcga_pan_can_atlas_2018	118	censored	0.726337	30.5093	0
TCGA-61-2012	ov_tcga_pan_can_atlas_2018	117	censored	0.726337	30.6408	0
TCGA-29-1697	ov_tcga_pan_can_atlas_2018	116	deceased	0.720076	31.1997	1
TCGA-61-1907	ov_tcga_pan_can_atlas_2018	115	censored	0.720076	31.2983	0
TCGA-61-1725	ov_tcga_pan_can_atlas_2018	114	censored	0.720076	31.4298	0
TCGA-24-2271	ov_tcga_pan_can_atlas_2018	113	deceased	0.713703	31.6271	1
TCGA-61-1733	ov_tcga_pan_can_atlas_2018	112	censored	0.713703	31.7914	0
TCGA-23-1027	ov_tcga_pan_can_atlas_2018	111	deceased	0.707274	32.0873	1
TCGA-23-1123	ov_tcga_pan_can_atlas_2018	110	deceased	0.700844	33.4681	1
TCGA-04-1364	ov_tcga_pan_can_atlas_2018	109	deceased	0.694414	33.6654	1
TCGA-61-1741	ov_tcga_pan_can_atlas_2018	108	deceased	0.687984	33.6654	1
TCGA-29-1696	ov_tcga_pan_can_atlas_2018	107	deceased	0.681555	33.9284	1
TCGA-25-1321	ov_tcga_pan_can_atlas_2018	106	deceased	0.675125	33.9613	1
TCGA-25-1324	ov_tcga_pan_can_atlas_2018	105	deceased	0.668695	34.027	1
TCGA-13-1506	ov_tcga_pan_can_atlas_2018	104	deceased	0.662265	34.1585	1
TCGA-59-2354	ov_tcga_pan_can_atlas_2018	103	deceased	0.655836	34.3887	1
TCGA-29-1711	ov_tcga_pan_can_atlas_2018	102	censored	0.655836	34.6188	0
TCGA-24-2026	ov_tcga_pan_can_atlas_2018	101	deceased	0.649342	34.8161	1
TCGA-09-2045	ov_tcga_pan_can_atlas_2018	100	deceased	0.642849	35.1448	1
TCGA-09-0369	ov_tcga_pan_can_atlas_2018	99	deceased	0.636355	35.5722	1
TCGA-61-1738	ov_tcga_pan_can_atlas_2018	98	deceased	0.629862	35.8023	1
TCGA-24-2290	ov_tcga_pan_can_atlas_2018	97	deceased	0.623368	36.2297	1
TCGA-29-1785	ov_tcga_pan_can_atlas_2018	96	deceased	0.616875	36.2955	1
TCGA-29-1699	ov_tcga_pan_can_atlas_2018	95	deceased	0.610382	36.3612	1
TCGA-10-0936	ov_tcga_pan_can_atlas_2018	94	deceased	0.603888	36.9201	1
TCGA-61-1910	ov_tcga_pan_can_atlas_2018	93	censored	0.603888	37.0516	0
TCGA-25-1320	ov_tcga_pan_can_atlas_2018	92	deceased	0.597324	37.9722	1
TCGA-25-2393	ov_tcga_pan_can_atlas_2018	91	deceased	0.59076	38.0379	1
TCGA-61-1919	ov_tcga_pan_can_atlas_2018	90	deceased	0.584196	38.1694	1
TCGA-25-1630	ov_tcga_pan_can_atlas_2018	89	deceased	0.577632	38.2023	1
TCGA-23-1122	ov_tcga_pan_can_atlas_2018	88	deceased	0.571068	39.09	1
TCGA-OY-A56P	ov_tcga_pan_can_atlas_2018	87	censored	0.571068	39.6818	0
TCGA-61-2009	ov_tcga_pan_can_atlas_2018	86	censored	0.571068	39.8461	0
TCGA-24-1557	ov_tcga_pan_can_atlas_2018	85	deceased	0.56435	39.879	1
TCGA-23-1023	ov_tcga_pan_can_atlas_2018	84	censored	0.56435	40.5365	0
TCGA-24-1550	ov_tcga_pan_can_atlas_2018	83	deceased	0.55755	41.0626	1
TCGA-25-1326	ov_tcga_pan_can_atlas_2018	82	deceased	0.550751	41.0626	1
TCGA-24-1552	ov_tcga_pan_can_atlas_2018	81	deceased	0.543952	41.3913	1
TCGA-25-1316	ov_tcga_pan_can_atlas_2018	80	deceased	0.537152	42.0489	1
TCGA-13-0893	ov_tcga_pan_can_atlas_2018	79	deceased	0.530353	43.3639	1
TCGA-61-1917	ov_tcga_pan_can_atlas_2018	78	deceased	0.523553	43.4297	1
TCGA-24-1435	ov_tcga_pan_can_atlas_2018	77	deceased	0.516754	43.5283	1
TCGA-61-1743	ov_tcga_pan_can_atlas_2018	76	deceased	0.509955	43.6927	1
TCGA-24-1560	ov_tcga_pan_can_atlas_2018	75	deceased	0.503155	44.0872	1
TCGA-31-1956	ov_tcga_pan_can_atlas_2018	74	censored	0.503155	44.1201	0
TCGA-04-1362	ov_tcga_pan_can_atlas_2018	73	deceased	0.496263	44.3173	1
TCGA-24-2038	ov_tcga_pan_can_atlas_2018	72	deceased	0.48937	44.5146	1
TCGA-24-2281	ov_tcga_pan_can_atlas_2018	71	censored	0.48937	44.6132	0
TCGA-61-1737	ov_tcga_pan_can_atlas_2018	70	censored	0.48937	44.8433	0
TCGA-30-1860	ov_tcga_pan_can_atlas_2018	69	deceased	0.482278	44.9091	1
TCGA-25-2398	ov_tcga_pan_can_atlas_2018	68	deceased	0.475185	45.0077	1
TCGA-29-2428	ov_tcga_pan_can_atlas_2018	67	censored	0.475185	45.1064	0
TCGA-31-1944	ov_tcga_pan_can_atlas_2018	66	censored	0.475185	45.5666	0
TCGA-13-0801	ov_tcga_pan_can_atlas_2018	65	deceased	0.467875	45.994	1
TCGA-24-2267	ov_tcga_pan_can_atlas_2018	64	deceased	0.460564	47.5392	1
TCGA-29-1690	ov_tcga_pan_can_atlas_2018	63	deceased	0.453254	47.605	1
TCGA-24-1563	ov_tcga_pan_can_atlas_2018	62	deceased	0.445943	47.7036	1
TCGA-29-1691	ov_tcga_pan_can_atlas_2018	61	deceased	0.438633	48.3282	1
TCGA-04-1348	ov_tcga_pan_can_atlas_2018	60	deceased	0.431322	48.7556	1
TCGA-13-0920	ov_tcga_pan_can_atlas_2018	59	deceased	0.424012	48.7885	1
TCGA-25-2391	ov_tcga_pan_can_atlas_2018	58	deceased	0.416701	49.0515	1
TCGA-23-2084	ov_tcga_pan_can_atlas_2018	57	deceased	0.409391	49.8405	1
TCGA-23-1109	ov_tcga_pan_can_atlas_2018	56	deceased	0.40208	51.3529	1
TCGA-61-2092	ov_tcga_pan_can_atlas_2018	55	censored	0.40208	51.7145	0
TCGA-30-1718	ov_tcga_pan_can_atlas_2018	54	deceased	0.394634	51.9118	1
TCGA-25-1315	ov_tcga_pan_can_atlas_2018	53	deceased	0.387188	52.0433	1
TCGA-25-1635	ov_tcga_pan_can_atlas_2018	52	deceased	0.379742	52.0433	1
TCGA-24-2298	ov_tcga_pan_can_atlas_2018	51	deceased	0.372296	53.2597	1
TCGA-24-1103	ov_tcga_pan_can_atlas_2018	50	deceased	0.36485	54.1145	1
TCGA-09-1668	ov_tcga_pan_can_atlas_2018	49	censored	0.36485	55.3638	0
TCGA-24-2297	ov_tcga_pan_can_atlas_2018	48	deceased	0.357249	55.8569	1
TCGA-04-1514	ov_tcga_pan_can_atlas_2018	47	deceased	0.349648	56.5473	1
TCGA-61-1914	ov_tcga_pan_can_atlas_2018	46	censored	0.349648	56.6131	0
TCGA-24-2254	ov_tcga_pan_can_atlas_2018	45	deceased	0.341878	57.0733	1
TCGA-09-0366	ov_tcga_pan_can_atlas_2018	44	deceased	0.334108	57.7638	1
TCGA-24-2024	ov_tcga_pan_can_atlas_2018	43	deceased	0.326338	58.1583	1
TCGA-13-0916	ov_tcga_pan_can_atlas_2018	42	censored	0.326338	58.6843	0
TCGA-25-1632	ov_tcga_pan_can_atlas_2018	41	deceased	0.318379	59.1446	1
TCGA-29-1703	ov_tcga_pan_can_atlas_2018	40	deceased	0.310419	59.6706	1
TCGA-61-2097	ov_tcga_pan_can_atlas_2018	39	censored	0.310419	60.624	0
TCGA-61-2095	ov_tcga_pan_can_atlas_2018	38	deceased	0.302251	61.6432	1
TCGA-09-1667	ov_tcga_pan_can_atlas_2018	37	censored	0.302251	61.8733	0
TCGA-25-1633	ov_tcga_pan_can_atlas_2018	36	deceased	0.293855	62.1692	1
TCGA-09-2051	ov_tcga_pan_can_atlas_2018	35	censored	0.293855	63.0897	0
TCGA-29-2425	ov_tcga_pan_can_atlas_2018	34	censored	0.293855	64.9965	0
TCGA-25-1319	ov_tcga_pan_can_atlas_2018	33	deceased	0.28495	64.9965	1
TCGA-13-1507	ov_tcga_pan_can_atlas_2018	32	deceased	0.276045	65.5226	1
TCGA-61-2098	ov_tcga_pan_can_atlas_2018	31	censored	0.276045	65.5226	0
TCGA-13-1505	ov_tcga_pan_can_atlas_2018	30	censored	0.276045	65.687	0
TCGA-13-0899	ov_tcga_pan_can_atlas_2018	29	deceased	0.266527	66.1472	1
TCGA-13-1498	ov_tcga_pan_can_atlas_2018	28	deceased	0.257008	66.1472	1
TCGA-29-1763	ov_tcga_pan_can_atlas_2018	27	censored	0.257008	66.8047	0
TCGA-24-2289	ov_tcga_pan_can_atlas_2018	26	deceased	0.247123	67.3636	1
TCGA-29-1698	ov_tcga_pan_can_atlas_2018	25	censored	0.247123	68.3171	0
TCGA-23-1114	ov_tcga_pan_can_atlas_2018	24	deceased	0.236826	68.6787	1
TCGA-24-1556	ov_tcga_pan_can_atlas_2018	23	deceased	0.226529	70.6184	1
TCGA-61-2094	ov_tcga_pan_can_atlas_2018	22	censored	0.226529	71.7362	0
TCGA-24-1463	ov_tcga_pan_can_atlas_2018	21	deceased	0.215742	72.9197	1
TCGA-04-1365	ov_tcga_pan_can_atlas_2018	20	censored	0.215742	76.569	0
TCGA-61-2104	ov_tcga_pan_can_atlas_2018	19	censored	0.215742	76.8649	0
TCGA-23-2081	ov_tcga_pan_can_atlas_2018	18	deceased	0.203756	76.9964	1
TCGA-13-1403	ov_tcga_pan_can_atlas_2018	17	deceased	0.191771	77.095	1
TCGA-13-2060	ov_tcga_pan_can_atlas_2018	16	censored	0.191771	77.8841	0
TCGA-13-0924	ov_tcga_pan_can_atlas_2018	15	censored	0.191771	85.9388	0
TCGA-29-1762	ov_tcga_pan_can_atlas_2018	14	deceased	0.178073	86.5963	1
TCGA-13-1481	ov_tcga_pan_can_atlas_2018	13	deceased	0.164375	87.0566	1
TCGA-13-0800	ov_tcga_pan_can_atlas_2018	12	censored	0.164375	87.484	0
TCGA-23-2078	ov_tcga_pan_can_atlas_2018	11	censored	0.164375	87.484	0
TCGA-09-1662	ov_tcga_pan_can_atlas_2018	10	deceased	0.147937	89.325	1
TCGA-29-1693	ov_tcga_pan_can_atlas_2018	9	censored	0.147937	101.785	0
TCGA-24-1467	ov_tcga_pan_can_atlas_2018	8	deceased	0.129445	105.993	1
TCGA-13-0913	ov_tcga_pan_can_atlas_2018	7	censored	0.129445	109.314	0
TCGA-24-2027	ov_tcga_pan_can_atlas_2018	6	deceased	0.107871	109.708	1
TCGA-23-2077	ov_tcga_pan_can_atlas_2018	5	censored	0.107871	115.889	0
TCGA-61-2111	ov_tcga_pan_can_atlas_2018	4	censored	0.107871	125.752	0
TCGA-13-1497	ov_tcga_pan_can_atlas_2018	3	censored	0.107871	127.264	0
TCGA-13-0890	ov_tcga_pan_can_atlas_2018	2	censored	0.107871	145.445	0
TCGA-24-2020	ov_tcga_pan_can_atlas_2018	1	deceased	0	152.02	1

## Sheet: Info
TCGA Ovarian Cancer PTEN mRNAZ-scored Q1+2+3vsQ4 Survival.Overall
