# Supplementary material for: PTEN deficiency exposes a requirement for an ARF GTPase module for integrin‐dependent invasion in ovarian cancer
Source: EMBO J. 2023 Aug 14;42(18):e113987. doi: 10.15252/embj.2023113987 (PMC10505920; doi:10.15252/embj.2023113987)
Supplement: Supplementary file 19 — Source Data for Figure 1 [file EMBJ-42-e113987-s014.zip › Figure 1/1G/Source Data 1G.xlsx]

## Sheet: TCGA.OV.PTEN.RPPA.Zscore.Q1+2+3
Overall
(A) PTEN RPPA.Zscore: Q4
Case ID	Study ID	Number at Risk	Status	Survival Rate	Time (months)	Format for PRISM
TCGA-04-1519	ov_tcga_pan_can_atlas_2018	103	censored	1	0.789032	0
TCGA-24-2261	ov_tcga_pan_can_atlas_2018	102	deceased	0.990196	0.789032	1
TCGA-61-1995	ov_tcga_pan_can_atlas_2018	101	censored	0.990196	2.00546	0
TCGA-61-1740	ov_tcga_pan_can_atlas_2018	100	deceased	0.980294	2.43285	1
TCGA-61-1730	ov_tcga_pan_can_atlas_2018	99	deceased	0.970392	4.33968	1
TCGA-59-2363	ov_tcga_pan_can_atlas_2018	98	censored	0.970392	5.4246	0
TCGA-24-1849	ov_tcga_pan_can_atlas_2018	97	censored	0.970392	5.78624	0
TCGA-09-2044	ov_tcga_pan_can_atlas_2018	96	censored	0.970392	6.115	0
TCGA-24-1416	ov_tcga_pan_can_atlas_2018	95	censored	0.970392	6.37801	0
TCGA-23-1121	ov_tcga_pan_can_atlas_2018	94	censored	0.970392	6.37801	0
TCGA-24-0980	ov_tcga_pan_can_atlas_2018	93	deceased	0.959958	7.66019	1
TCGA-24-1417	ov_tcga_pan_can_atlas_2018	92	censored	0.959958	7.82457	0
TCGA-24-1419	ov_tcga_pan_can_atlas_2018	91	censored	0.959958	7.85745	0
TCGA-24-1842	ov_tcga_pan_can_atlas_2018	90	censored	0.959958	8.31772	0
TCGA-36-1575	ov_tcga_pan_can_atlas_2018	89	censored	0.959958	8.54785	0
TCGA-29-2436	ov_tcga_pan_can_atlas_2018	88	censored	0.959958	9.76428	0
TCGA-61-1721	ov_tcga_pan_can_atlas_2018	87	censored	0.959958	11.1122	0
TCGA-29-2434	ov_tcga_pan_can_atlas_2018	86	censored	0.959958	11.4738	0
TCGA-36-2552	ov_tcga_pan_can_atlas_2018	85	censored	0.959958	11.4738	0
TCGA-29-1776	ov_tcga_pan_can_atlas_2018	84	censored	0.959958	11.8355	0
TCGA-25-2397	ov_tcga_pan_can_atlas_2018	83	deceased	0.948392	11.9999	1
TCGA-13-1500	ov_tcga_pan_can_atlas_2018	82	deceased	0.936826	13.9724	1
TCGA-20-1685	ov_tcga_pan_can_atlas_2018	81	censored	0.936826	16.7012	0
TCGA-24-1428	ov_tcga_pan_can_atlas_2018	80	censored	0.936826	17.3916	0
TCGA-13-1411	ov_tcga_pan_can_atlas_2018	79	deceased	0.924968	17.4573	1
TCGA-09-1670	ov_tcga_pan_can_atlas_2018	78	censored	0.924968	17.9834	0
TCGA-31-1950	ov_tcga_pan_can_atlas_2018	77	censored	0.924968	18.7724	0
TCGA-04-1517	ov_tcga_pan_can_atlas_2018	76	deceased	0.912797	19.9888	1
TCGA-25-1628	ov_tcga_pan_can_atlas_2018	75	deceased	0.900627	20.6135	1
TCGA-36-2542	ov_tcga_pan_can_atlas_2018	74	censored	0.900627	21.5998	0
TCGA-13-1487	ov_tcga_pan_can_atlas_2018	73	deceased	0.888289	22.3888	1
TCGA-29-1769	ov_tcga_pan_can_atlas_2018	72	censored	0.888289	22.9806	0
TCGA-36-2540	ov_tcga_pan_can_atlas_2018	71	censored	0.888289	23.8025	0
TCGA-36-1580	ov_tcga_pan_can_atlas_2018	70	deceased	0.875599	24.2299	1
TCGA-36-2538	ov_tcga_pan_can_atlas_2018	69	censored	0.875599	25.0847	0
TCGA-20-1683	ov_tcga_pan_can_atlas_2018	68	censored	0.875599	25.3805	0
TCGA-25-1625	ov_tcga_pan_can_atlas_2018	67	deceased	0.862531	27.6161	1
TCGA-36-1568	ov_tcga_pan_can_atlas_2018	66	censored	0.862531	28.7668	0
TCGA-42-2588	ov_tcga_pan_can_atlas_2018	65	deceased	0.849261	28.9312	1
TCGA-25-2404	ov_tcga_pan_can_atlas_2018	64	deceased	0.835991	29.0298	1
TCGA-25-2408	ov_tcga_pan_can_atlas_2018	63	deceased	0.822722	31.0024	1
TCGA-61-2613	ov_tcga_pan_can_atlas_2018	62	deceased	0.809452	31.0682	1
TCGA-24-2271	ov_tcga_pan_can_atlas_2018	61	deceased	0.796182	31.6271	1
TCGA-36-2530	ov_tcga_pan_can_atlas_2018	60	censored	0.796182	33.0079	0
TCGA-25-1314	ov_tcga_pan_can_atlas_2018	59	deceased	0.782688	33.0079	1
TCGA-61-1906	ov_tcga_pan_can_atlas_2018	58	deceased	0.769193	34.1257	1
TCGA-30-1861	ov_tcga_pan_can_atlas_2018	57	deceased	0.755698	34.7832	1
TCGA-13-1504	ov_tcga_pan_can_atlas_2018	56	deceased	0.742204	34.8161	1
TCGA-25-1318	ov_tcga_pan_can_atlas_2018	55	deceased	0.728709	34.9804	1
TCGA-36-2529	ov_tcga_pan_can_atlas_2018	54	censored	0.728709	35.0462	0
TCGA-13-0804	ov_tcga_pan_can_atlas_2018	53	deceased	0.71496	35.2763	1
TCGA-24-1616	ov_tcga_pan_can_atlas_2018	52	deceased	0.701211	38.2352	1
TCGA-29-1694	ov_tcga_pan_can_atlas_2018	51	deceased	0.687461	39.0242	1
TCGA-23-1122	ov_tcga_pan_can_atlas_2018	50	deceased	0.673712	39.09	1
TCGA-29-1695	ov_tcga_pan_can_atlas_2018	49	deceased	0.659963	40.405	1
TCGA-04-1516	ov_tcga_pan_can_atlas_2018	48	censored	0.659963	41.5886	0
TCGA-29-2431	ov_tcga_pan_can_atlas_2018	47	censored	0.659963	42.2461	0
TCGA-31-1955	ov_tcga_pan_can_atlas_2018	46	censored	0.659963	42.5091	0
TCGA-29-2428	ov_tcga_pan_can_atlas_2018	45	censored	0.659963	45.1064	0
TCGA-24-1562	ov_tcga_pan_can_atlas_2018	44	deceased	0.644964	45.5009	1
TCGA-24-1614	ov_tcga_pan_can_atlas_2018	43	deceased	0.629965	48.3282	1
TCGA-61-1736	ov_tcga_pan_can_atlas_2018	42	deceased	0.614965	48.7885	1
TCGA-04-1336	ov_tcga_pan_can_atlas_2018	41	censored	0.614965	49.1501	0
TCGA-13-0894	ov_tcga_pan_can_atlas_2018	40	deceased	0.599591	49.6104	1
TCGA-13-0802	ov_tcga_pan_can_atlas_2018	39	deceased	0.584217	51.0241	1
TCGA-24-1551	ov_tcga_pan_can_atlas_2018	38	deceased	0.568843	51.9118	1
TCGA-25-1635	ov_tcga_pan_can_atlas_2018	37	deceased	0.553469	52.0433	1
TCGA-13-1511	ov_tcga_pan_can_atlas_2018	36	deceased	0.538095	54.246	1
TCGA-61-2101	ov_tcga_pan_can_atlas_2018	35	deceased	0.522721	55.4953	1
TCGA-24-1549	ov_tcga_pan_can_atlas_2018	34	deceased	0.507347	56.5802	1
TCGA-61-1914	ov_tcga_pan_can_atlas_2018	33	censored	0.507347	56.6131	0
TCGA-13-1409	ov_tcga_pan_can_atlas_2018	32	deceased	0.491492	57.2706	1
TCGA-09-1666	ov_tcga_pan_can_atlas_2018	31	censored	0.491492	57.5994	0
TCGA-24-1553	ov_tcga_pan_can_atlas_2018	30	deceased	0.475109	58.0925	1
TCGA-13-0916	ov_tcga_pan_can_atlas_2018	29	censored	0.475109	58.6843	0
TCGA-13-1482	ov_tcga_pan_can_atlas_2018	28	deceased	0.458141	61.7089	1
TCGA-29-2427	ov_tcga_pan_can_atlas_2018	27	censored	0.458141	62.4651	0
TCGA-29-1764	ov_tcga_pan_can_atlas_2018	26	censored	0.458141	62.9253	0
TCGA-24-1546	ov_tcga_pan_can_atlas_2018	25	deceased	0.439815	64.2733	1
TCGA-04-1649	ov_tcga_pan_can_atlas_2018	24	censored	0.439815	64.6349	0
TCGA-13-2065	ov_tcga_pan_can_atlas_2018	23	censored	0.439815	65.5226	0
TCGA-13-1505	ov_tcga_pan_can_atlas_2018	22	censored	0.439815	65.687	0
TCGA-25-1328	ov_tcga_pan_can_atlas_2018	21	deceased	0.418871	66.0486	1
TCGA-13-0797	ov_tcga_pan_can_atlas_2018	20	censored	0.418871	69.7307	0
TCGA-13-0897	ov_tcga_pan_can_atlas_2018	19	deceased	0.396826	71.7362	1
TCGA-09-1664	ov_tcga_pan_can_atlas_2018	18	deceased	0.37478	74.9252	1
TCGA-61-2104	ov_tcga_pan_can_atlas_2018	17	censored	0.37478	76.8649	0
TCGA-13-2059	ov_tcga_pan_can_atlas_2018	16	censored	0.37478	78.4759	0
TCGA-29-1688	ov_tcga_pan_can_atlas_2018	15	deceased	0.349794	78.9032	1
TCGA-13-1410	ov_tcga_pan_can_atlas_2018	14	censored	0.349794	81.0073	0
TCGA-13-1404	ov_tcga_pan_can_atlas_2018	13	censored	0.349794	81.1717	0
TCGA-13-0799	ov_tcga_pan_can_atlas_2018	12	censored	0.349794	83.3416	0
TCGA-29-1762	ov_tcga_pan_can_atlas_2018	11	deceased	0.317995	86.5963	1
TCGA-24-1604	ov_tcga_pan_can_atlas_2018	10	deceased	0.286195	88.3716	1
TCGA-24-1555	ov_tcga_pan_can_atlas_2018	9	deceased	0.254396	88.5031	1
TCGA-24-1603	ov_tcga_pan_can_atlas_2018	8	deceased	0.222596	90.147	1
TCGA-13-1495	ov_tcga_pan_can_atlas_2018	7	deceased	0.190797	90.3771	1
TCGA-29-1693	ov_tcga_pan_can_atlas_2018	6	censored	0.190797	101.785	0
TCGA-13-0884	ov_tcga_pan_can_atlas_2018	5	deceased	0.152638	107.177	1
TCGA-13-0793	ov_tcga_pan_can_atlas_2018	4	censored	0.152638	107.276	0
TCGA-13-0903	ov_tcga_pan_can_atlas_2018	3	censored	0.152638	127.79	0
TCGA-13-0886	ov_tcga_pan_can_atlas_2018	2	censored	0.152638	153.368	0
TCGA-59-2348	ov_tcga_pan_can_atlas_2018	1	censored	0.152638	180.195	0
(B) PTEN RPPA.Zscore: Q1+2+3
Case ID	Study ID	Number at Risk	Status	Survival Rate	Time (months)
TCGA-25-1631	ov_tcga_pan_can_atlas_2018	308	deceased	0.996753	0.295887	1
TCGA-24-2262	ov_tcga_pan_can_atlas_2018	307	deceased	0.993506	0.36164	1
TCGA-23-1809	ov_tcga_pan_can_atlas_2018	306	censored	0.993506	0.526022	0
TCGA-24-1422	ov_tcga_pan_can_atlas_2018	305	deceased	0.990249	0.756156	1
TCGA-VG-A8LO	ov_tcga_pan_can_atlas_2018	304	deceased	0.986992	0.789032	1
TCGA-24-2288	ov_tcga_pan_can_atlas_2018	303	deceased	0.983734	0.821909	1
TCGA-25-1312	ov_tcga_pan_can_atlas_2018	302	deceased	0.980477	1.01917	1
TCGA-04-1341	ov_tcga_pan_can_atlas_2018	301	censored	0.980477	1.08492	0
TCGA-24-1471	ov_tcga_pan_can_atlas_2018	300	censored	0.980477	1.18355	0
TCGA-61-1895	ov_tcga_pan_can_atlas_2018	299	censored	0.980477	1.44656	0
TCGA-42-2593	ov_tcga_pan_can_atlas_2018	298	deceased	0.977187	1.47944	1
TCGA-04-1335	ov_tcga_pan_can_atlas_2018	297	deceased	0.973897	1.8082	1
TCGA-36-2543	ov_tcga_pan_can_atlas_2018	296	deceased	0.970606	2.23559	1
TCGA-30-1855	ov_tcga_pan_can_atlas_2018	295	deceased	0.967316	2.46573	1
TCGA-20-1687	ov_tcga_pan_can_atlas_2018	294	censored	0.967316	2.66298	0
TCGA-23-2641	ov_tcga_pan_can_atlas_2018	293	censored	0.967316	2.76161	0
TCGA-20-1686	ov_tcga_pan_can_atlas_2018	292	censored	0.967316	2.926	0
TCGA-25-2401	ov_tcga_pan_can_atlas_2018	291	deceased	0.963992	2.95887	1
TCGA-25-1322	ov_tcga_pan_can_atlas_2018	290	deceased	0.960668	2.99175	1
TCGA-25-2396	ov_tcga_pan_can_atlas_2018	289	deceased	0.957344	3.02462	1
TCGA-09-1673	ov_tcga_pan_can_atlas_2018	288	censored	0.957344	3.02462	0
TCGA-23-1111	ov_tcga_pan_can_atlas_2018	287	censored	0.957344	3.22188	0
TCGA-24-1470	ov_tcga_pan_can_atlas_2018	286	censored	0.957344	3.45202	0
TCGA-24-1844	ov_tcga_pan_can_atlas_2018	285	censored	0.957344	3.71503	0
TCGA-23-2649	ov_tcga_pan_can_atlas_2018	284	censored	0.957344	3.81366	0
TCGA-24-1845	ov_tcga_pan_can_atlas_2018	283	censored	0.957344	3.81366	0
TCGA-61-2003	ov_tcga_pan_can_atlas_2018	282	censored	0.957344	4.01091	0
TCGA-13-1496	ov_tcga_pan_can_atlas_2018	281	deceased	0.953937	4.24105	1
TCGA-24-1846	ov_tcga_pan_can_atlas_2018	280	censored	0.953937	4.37255	0
TCGA-23-2647	ov_tcga_pan_can_atlas_2018	279	censored	0.953937	4.43831	0
TCGA-23-2645	ov_tcga_pan_can_atlas_2018	278	censored	0.953937	4.50406	0
TCGA-23-2643	ov_tcga_pan_can_atlas_2018	277	censored	0.953937	4.70132	0
TCGA-61-2088	ov_tcga_pan_can_atlas_2018	276	censored	0.953937	4.76707	0
TCGA-61-2087	ov_tcga_pan_can_atlas_2018	275	censored	0.953937	4.79995	0
TCGA-24-1427	ov_tcga_pan_can_atlas_2018	274	censored	0.953937	4.83282	0
TCGA-24-1850	ov_tcga_pan_can_atlas_2018	273	censored	0.953937	5.52323	0
TCGA-61-1900	ov_tcga_pan_can_atlas_2018	272	censored	0.953937	5.78624	0
TCGA-24-1424	ov_tcga_pan_can_atlas_2018	271	censored	0.953937	6.01637	0
TCGA-36-2549	ov_tcga_pan_can_atlas_2018	270	censored	0.953937	6.04925	0
TCGA-09-2043	ov_tcga_pan_can_atlas_2018	269	censored	0.953937	6.18075	0
TCGA-24-1423	ov_tcga_pan_can_atlas_2018	268	censored	0.953937	6.24651	0
TCGA-61-2612	ov_tcga_pan_can_atlas_2018	267	deceased	0.950364	6.34514	1
TCGA-61-2102	ov_tcga_pan_can_atlas_2018	266	deceased	0.946791	6.47664	1
TCGA-29-1783	ov_tcga_pan_can_atlas_2018	265	censored	0.946791	7.2328	0
TCGA-24-0966	ov_tcga_pan_can_atlas_2018	264	censored	0.946791	7.62731	0
TCGA-61-1722	ov_tcga_pan_can_atlas_2018	263	censored	0.946791	8.08758	0
TCGA-29-1781	ov_tcga_pan_can_atlas_2018	262	censored	0.946791	8.38347	0
TCGA-13-A5FU	ov_tcga_pan_can_atlas_2018	261	deceased	0.943164	8.41635	1
TCGA-61-1899	ov_tcga_pan_can_atlas_2018	260	censored	0.943164	8.41635	0
TCGA-09-1674	ov_tcga_pan_can_atlas_2018	259	censored	0.943164	8.54785	0
TCGA-24-1436	ov_tcga_pan_can_atlas_2018	258	deceased	0.939508	8.54785	1
TCGA-61-2614	ov_tcga_pan_can_atlas_2018	257	deceased	0.935852	8.6136	1
TCGA-24-1469	ov_tcga_pan_can_atlas_2018	256	censored	0.935852	9.10675	0
TCGA-59-2352	ov_tcga_pan_can_atlas_2018	255	deceased	0.932182	9.40264	1
TCGA-24-1920	ov_tcga_pan_can_atlas_2018	254	censored	0.932182	9.79715	0
TCGA-WR-A838	ov_tcga_pan_can_atlas_2018	253	deceased	0.928498	9.99441	1
TCGA-24-1565	ov_tcga_pan_can_atlas_2018	252	deceased	0.924813	10.2574	1
TCGA-42-2590	ov_tcga_pan_can_atlas_2018	251	deceased	0.921129	10.4218	1
TCGA-24-0970	ov_tcga_pan_can_atlas_2018	250	deceased	0.917444	11.6382	1
TCGA-04-1343	ov_tcga_pan_can_atlas_2018	249	deceased	0.91376	11.8684	1
TCGA-5X-AA5U	ov_tcga_pan_can_atlas_2018	248	censored	0.91376	11.8684	0
TCGA-29-1777	ov_tcga_pan_can_atlas_2018	247	censored	0.91376	12.2958	0
TCGA-29-1775	ov_tcga_pan_can_atlas_2018	246	censored	0.91376	12.3615	0
TCGA-13-0725	ov_tcga_pan_can_atlas_2018	245	deceased	0.91003	12.3944	1
TCGA-24-1464	ov_tcga_pan_can_atlas_2018	244	deceased	0.906301	12.4601	1
TCGA-25-1627	ov_tcga_pan_can_atlas_2018	243	deceased	0.902571	12.9533	1
TCGA-25-1323	ov_tcga_pan_can_atlas_2018	242	deceased	0.898841	12.9862	1
TCGA-61-1903	ov_tcga_pan_can_atlas_2018	241	censored	0.898841	13.019	0
TCGA-25-2042	ov_tcga_pan_can_atlas_2018	240	deceased	0.895096	13.019	1
TCGA-3P-A9WA	ov_tcga_pan_can_atlas_2018	239	censored	0.895096	13.8081	0
TCGA-29-2429	ov_tcga_pan_can_atlas_2018	238	deceased	0.891335	13.8409	1
TCGA-36-2548	ov_tcga_pan_can_atlas_2018	237	censored	0.891335	14.1697	0
TCGA-24-2029	ov_tcga_pan_can_atlas_2018	236	deceased	0.887558	14.4327	1
TCGA-61-2000	ov_tcga_pan_can_atlas_2018	235	censored	0.887558	14.4985	0
TCGA-13-1512	ov_tcga_pan_can_atlas_2018	234	censored	0.887558	14.5313	0
TCGA-10-0933	ov_tcga_pan_can_atlas_2018	233	deceased	0.883749	14.6629	1
TCGA-29-1778	ov_tcga_pan_can_atlas_2018	232	censored	0.883749	14.9259	0
TCGA-25-1329	ov_tcga_pan_can_atlas_2018	231	deceased	0.879923	15.0245	1
TCGA-30-1856	ov_tcga_pan_can_atlas_2018	230	deceased	0.876098	15.682	1
TCGA-61-1918	ov_tcga_pan_can_atlas_2018	229	deceased	0.872272	15.7478	1
TCGA-36-2551	ov_tcga_pan_can_atlas_2018	228	censored	0.872272	16.1752	0
TCGA-24-1548	ov_tcga_pan_can_atlas_2018	227	deceased	0.868429	16.208	1
TCGA-24-1927	ov_tcga_pan_can_atlas_2018	226	deceased	0.864587	16.4382	1
TCGA-24-2293	ov_tcga_pan_can_atlas_2018	225	deceased	0.860744	16.6354	1
TCGA-29-1701	ov_tcga_pan_can_atlas_2018	224	deceased	0.856901	16.9313	1
TCGA-25-1626	ov_tcga_pan_can_atlas_2018	223	deceased	0.853059	17.03	1
TCGA-24-1567	ov_tcga_pan_can_atlas_2018	222	deceased	0.849216	17.2272	1
TCGA-29-1774	ov_tcga_pan_can_atlas_2018	221	censored	0.849216	17.3258	0
TCGA-29-1761	ov_tcga_pan_can_atlas_2018	220	deceased	0.845356	17.3587	1
TCGA-29-1705	ov_tcga_pan_can_atlas_2018	219	deceased	0.841496	18.2464	1
TCGA-36-2545	ov_tcga_pan_can_atlas_2018	218	censored	0.841496	18.3121	0
TCGA-24-2033	ov_tcga_pan_can_atlas_2018	217	deceased	0.837618	18.4765	1
TCGA-04-1342	ov_tcga_pan_can_atlas_2018	216	deceased	0.83374	18.5094	1
TCGA-61-1727	ov_tcga_pan_can_atlas_2018	215	censored	0.83374	18.5423	0
TCGA-25-1623	ov_tcga_pan_can_atlas_2018	214	deceased	0.829844	18.5751	1
TCGA-24-1431	ov_tcga_pan_can_atlas_2018	213	deceased	0.825948	18.6409	1
TCGA-24-1434	ov_tcga_pan_can_atlas_2018	212	deceased	0.822052	18.6738	1
TCGA-OY-A56Q	ov_tcga_pan_can_atlas_2018	211	censored	0.822052	18.9368	0
TCGA-20-1684	ov_tcga_pan_can_atlas_2018	210	censored	0.822052	19.1012	0
TCGA-13-0901	ov_tcga_pan_can_atlas_2018	209	censored	0.822052	19.3642	0
TCGA-24-1558	ov_tcga_pan_can_atlas_2018	208	deceased	0.8181	19.5286	1
TCGA-25-2399	ov_tcga_pan_can_atlas_2018	207	deceased	0.814148	19.9888	1
TCGA-36-2547	ov_tcga_pan_can_atlas_2018	206	censored	0.814148	20.5148	0
TCGA-59-A5PD	ov_tcga_pan_can_atlas_2018	205	deceased	0.810177	20.5148	1
TCGA-61-2109	ov_tcga_pan_can_atlas_2018	204	deceased	0.806205	20.6792	1
TCGA-09-2054	ov_tcga_pan_can_atlas_2018	203	deceased	0.802234	20.9422	1
TCGA-61-1724	ov_tcga_pan_can_atlas_2018	202	deceased	0.798262	20.9422	1
TCGA-36-2544	ov_tcga_pan_can_atlas_2018	201	censored	0.798262	20.9751	0
TCGA-04-1369	ov_tcga_pan_can_atlas_2018	200	deceased	0.794271	21.1066	1
TCGA-29-2432	ov_tcga_pan_can_atlas_2018	199	deceased	0.79028	21.4683	1
TCGA-36-1570	ov_tcga_pan_can_atlas_2018	198	censored	0.79028	21.534	0
TCGA-04-1349	ov_tcga_pan_can_atlas_2018	197	deceased	0.786268	21.5669	1
TCGA-24-1474	ov_tcga_pan_can_atlas_2018	196	deceased	0.782256	22.2244	1
TCGA-61-2113	ov_tcga_pan_can_atlas_2018	195	deceased	0.778245	22.2244	1
TCGA-24-0982	ov_tcga_pan_can_atlas_2018	194	deceased	0.774233	22.323	1
TCGA-57-1586	ov_tcga_pan_can_atlas_2018	193	censored	0.774233	22.323	0
TCGA-31-1951	ov_tcga_pan_can_atlas_2018	192	censored	0.774233	22.4874	0
TCGA-29-1771	ov_tcga_pan_can_atlas_2018	191	censored	0.774233	22.5532	0
TCGA-24-1923	ov_tcga_pan_can_atlas_2018	190	deceased	0.770158	22.6847	1
TCGA-36-1571	ov_tcga_pan_can_atlas_2018	189	deceased	0.766083	22.8491	1
TCGA-42-2587	ov_tcga_pan_can_atlas_2018	188	censored	0.766083	23.7367	0
TCGA-29-1702	ov_tcga_pan_can_atlas_2018	187	deceased	0.761987	23.934	1
TCGA-30-1887	ov_tcga_pan_can_atlas_2018	186	deceased	0.75789	24.2627	1
TCGA-29-1770	ov_tcga_pan_can_atlas_2018	185	censored	0.75789	24.3614	0
TCGA-36-1581	ov_tcga_pan_can_atlas_2018	184	censored	0.75789	24.6901	0
TCGA-36-1577	ov_tcga_pan_can_atlas_2018	183	censored	0.75789	25.7422	0
TCGA-24-1564	ov_tcga_pan_can_atlas_2018	182	deceased	0.753726	25.8737	1
TCGA-10-0926	ov_tcga_pan_can_atlas_2018	181	deceased	0.749562	25.9066	1
TCGA-36-2537	ov_tcga_pan_can_atlas_2018	180	censored	0.749562	25.9066	0
TCGA-09-2055	ov_tcga_pan_can_atlas_2018	179	censored	0.749562	26.9257	0
TCGA-24-1544	ov_tcga_pan_can_atlas_2018	178	deceased	0.745351	26.9586	1
TCGA-25-1313	ov_tcga_pan_can_atlas_2018	177	deceased	0.74114	26.9586	1
TCGA-25-2409	ov_tcga_pan_can_atlas_2018	176	deceased	0.736929	26.9915	1
TCGA-20-1682	ov_tcga_pan_can_atlas_2018	175	censored	0.736929	27.5175	0
TCGA-36-1578	ov_tcga_pan_can_atlas_2018	174	censored	0.736929	27.8463	0
TCGA-04-1646	ov_tcga_pan_can_atlas_2018	173	deceased	0.732669	27.8791	1
TCGA-24-1430	ov_tcga_pan_can_atlas_2018	172	deceased	0.728409	28.3723	1
TCGA-61-1734	ov_tcga_pan_can_atlas_2018	171	censored	0.728409	28.4709	0
TCGA-13-1405	ov_tcga_pan_can_atlas_2018	170	deceased	0.724124	28.5367	1
TCGA-04-1648	ov_tcga_pan_can_atlas_2018	169	deceased	0.71984	28.6353	1
TCGA-36-1569	ov_tcga_pan_can_atlas_2018	168	censored	0.71984	29.0956	0
TCGA-13-1483	ov_tcga_pan_can_atlas_2018	167	deceased	0.715529	29.4243	1
TCGA-36-2532	ov_tcga_pan_can_atlas_2018	166	censored	0.715529	29.4901	0
TCGA-36-2534	ov_tcga_pan_can_atlas_2018	165	censored	0.715529	29.8189	0
TCGA-30-1891	ov_tcga_pan_can_atlas_2018	164	deceased	0.711166	30.049	1
TCGA-36-1576	ov_tcga_pan_can_atlas_2018	163	censored	0.711166	30.0819	0
TCGA-31-1946	ov_tcga_pan_can_atlas_2018	162	censored	0.711166	30.1805	0
TCGA-24-1924	ov_tcga_pan_can_atlas_2018	161	deceased	0.706749	30.2134	1
TCGA-61-2012	ov_tcga_pan_can_atlas_2018	160	censored	0.706749	30.6408	0
TCGA-61-2008	ov_tcga_pan_can_atlas_2018	159	censored	0.706749	30.6408	0
TCGA-29-1697	ov_tcga_pan_can_atlas_2018	158	deceased	0.702276	31.1997	1
TCGA-29-1710	ov_tcga_pan_can_atlas_2018	157	deceased	0.697803	31.2654	1
TCGA-61-1907	ov_tcga_pan_can_atlas_2018	156	censored	0.697803	31.2983	0
TCGA-29-1768	ov_tcga_pan_can_atlas_2018	155	deceased	0.693301	31.2983	1
TCGA-61-1733	ov_tcga_pan_can_atlas_2018	154	censored	0.693301	31.7914	0
TCGA-13-1412	ov_tcga_pan_can_atlas_2018	153	deceased	0.68877	32.3503	1
TCGA-04-1361	ov_tcga_pan_can_atlas_2018	152	censored	0.68877	32.5147	0
TCGA-10-0931	ov_tcga_pan_can_atlas_2018	151	deceased	0.684208	32.8764	1
TCGA-24-2295	ov_tcga_pan_can_atlas_2018	150	deceased	0.679647	33.1065	1
TCGA-23-1123	ov_tcga_pan_can_atlas_2018	149	deceased	0.675085	33.4681	1
TCGA-61-1741	ov_tcga_pan_can_atlas_2018	148	deceased	0.670524	33.6654	1
TCGA-13-1817	ov_tcga_pan_can_atlas_2018	147	deceased	0.665963	33.6654	1
TCGA-29-1696	ov_tcga_pan_can_atlas_2018	146	deceased	0.661401	33.9284	1
TCGA-25-1321	ov_tcga_pan_can_atlas_2018	145	deceased	0.65684	33.9613	1
TCGA-13-1506	ov_tcga_pan_can_atlas_2018	144	deceased	0.652278	34.1585	1
TCGA-59-2354	ov_tcga_pan_can_atlas_2018	143	deceased	0.647717	34.3887	1
TCGA-29-1711	ov_tcga_pan_can_atlas_2018	142	censored	0.647717	34.6188	0
TCGA-24-2026	ov_tcga_pan_can_atlas_2018	141	deceased	0.643123	34.8161	1
TCGA-09-2045	ov_tcga_pan_can_atlas_2018	140	deceased	0.63853	35.1448	1
TCGA-29-A5NZ	ov_tcga_pan_can_atlas_2018	139	deceased	0.633936	35.7695	1
TCGA-61-1738	ov_tcga_pan_can_atlas_2018	138	deceased	0.629342	35.8023	1
TCGA-24-2260	ov_tcga_pan_can_atlas_2018	137	deceased	0.624748	36.164	1
TCGA-24-2290	ov_tcga_pan_can_atlas_2018	136	deceased	0.620155	36.2297	1
TCGA-04-1651	ov_tcga_pan_can_atlas_2018	135	deceased	0.615561	36.2297	1
TCGA-29-1785	ov_tcga_pan_can_atlas_2018	134	deceased	0.610967	36.2955	1
TCGA-29-1699	ov_tcga_pan_can_atlas_2018	133	deceased	0.606373	36.3612	1
TCGA-10-0936	ov_tcga_pan_can_atlas_2018	132	deceased	0.60178	36.9201	1
TCGA-61-1910	ov_tcga_pan_can_atlas_2018	131	censored	0.60178	37.0516	0
TCGA-25-1320	ov_tcga_pan_can_atlas_2018	130	deceased	0.597151	37.9722	1
TCGA-25-2393	ov_tcga_pan_can_atlas_2018	129	deceased	0.592522	38.0379	1
TCGA-61-1919	ov_tcga_pan_can_atlas_2018	128	deceased	0.587892	38.1694	1
TCGA-25-1630	ov_tcga_pan_can_atlas_2018	127	deceased	0.583263	38.2023	1
TCGA-04-1525	ov_tcga_pan_can_atlas_2018	126	deceased	0.578634	38.3667	1
TCGA-29-1766	ov_tcga_pan_can_atlas_2018	125	deceased	0.574005	39.4187	1
TCGA-OY-A56P	ov_tcga_pan_can_atlas_2018	124	censored	0.574005	39.6818	0
TCGA-61-2009	ov_tcga_pan_can_atlas_2018	123	censored	0.574005	39.8461	0
TCGA-24-1557	ov_tcga_pan_can_atlas_2018	122	deceased	0.5693	39.879	1
TCGA-42-2591	ov_tcga_pan_can_atlas_2018	121	censored	0.5693	40.7667	0
TCGA-24-1550	ov_tcga_pan_can_atlas_2018	120	deceased	0.564556	41.0626	1
TCGA-25-1326	ov_tcga_pan_can_atlas_2018	119	deceased	0.559812	41.0626	1
TCGA-24-1552	ov_tcga_pan_can_atlas_2018	118	deceased	0.555068	41.3913	1
TCGA-24-0979	ov_tcga_pan_can_atlas_2018	117	deceased	0.550324	41.5557	1
TCGA-09-1665	ov_tcga_pan_can_atlas_2018	116	deceased	0.545579	41.6215	1
TCGA-29-1707	ov_tcga_pan_can_atlas_2018	115	censored	0.545579	41.9831	0
TCGA-25-2400	ov_tcga_pan_can_atlas_2018	114	deceased	0.540794	42.016	1
TCGA-42-2589	ov_tcga_pan_can_atlas_2018	113	censored	0.540794	42.016	0
TCGA-25-1316	ov_tcga_pan_can_atlas_2018	112	deceased	0.535965	42.0489	1
TCGA-61-1911	ov_tcga_pan_can_atlas_2018	111	censored	0.535965	42.5091	0
TCGA-13-1501	ov_tcga_pan_can_atlas_2018	110	deceased	0.531093	43.1995	1
TCGA-24-1435	ov_tcga_pan_can_atlas_2018	109	deceased	0.52622	43.5283	1
TCGA-61-1743	ov_tcga_pan_can_atlas_2018	108	deceased	0.521348	43.6927	1
TCGA-24-1560	ov_tcga_pan_can_atlas_2018	107	deceased	0.516475	44.0872	1
TCGA-04-1362	ov_tcga_pan_can_atlas_2018	106	deceased	0.511603	44.3173	1
TCGA-24-2038	ov_tcga_pan_can_atlas_2018	105	deceased	0.506731	44.5146	1
TCGA-13-0720	ov_tcga_pan_can_atlas_2018	104	deceased	0.501858	44.5475	1
TCGA-13-0911	ov_tcga_pan_can_atlas_2018	103	deceased	0.496986	44.5475	1
TCGA-24-2281	ov_tcga_pan_can_atlas_2018	102	censored	0.496986	44.6132	0
TCGA-59-2372	ov_tcga_pan_can_atlas_2018	101	deceased	0.492065	44.8105	1
TCGA-24-2023	ov_tcga_pan_can_atlas_2018	100	deceased	0.487145	44.8433	1
TCGA-30-1860	ov_tcga_pan_can_atlas_2018	99	deceased	0.482224	44.9091	1
TCGA-25-2398	ov_tcga_pan_can_atlas_2018	98	deceased	0.477303	45.0077	1
TCGA-24-1466	ov_tcga_pan_can_atlas_2018	97	deceased	0.472383	45.1392	1
TCGA-61-2018	ov_tcga_pan_can_atlas_2018	96	censored	0.472383	45.4022	0
TCGA-31-1944	ov_tcga_pan_can_atlas_2018	95	censored	0.472383	45.5666	0
TCGA-61-2017	ov_tcga_pan_can_atlas_2018	94	censored	0.472383	45.9611	0
TCGA-13-0801	ov_tcga_pan_can_atlas_2018	93	deceased	0.467303	45.994	1
TCGA-04-1338	ov_tcga_pan_can_atlas_2018	92	censored	0.467303	46.6187	0
TCGA-24-1105	ov_tcga_pan_can_atlas_2018	91	deceased	0.462168	47.4077	1
TCGA-24-2267	ov_tcga_pan_can_atlas_2018	90	deceased	0.457033	47.5392	1
TCGA-42-2582	ov_tcga_pan_can_atlas_2018	89	deceased	0.451898	47.5721	1
TCGA-29-1690	ov_tcga_pan_can_atlas_2018	88	deceased	0.446762	47.605	1
TCGA-04-1654	ov_tcga_pan_can_atlas_2018	87	deceased	0.441627	47.7036	1
TCGA-24-1563	ov_tcga_pan_can_atlas_2018	86	deceased	0.436492	47.7036	1
TCGA-30-1859	ov_tcga_pan_can_atlas_2018	85	deceased	0.431357	48.0981	1
TCGA-29-1691	ov_tcga_pan_can_atlas_2018	84	deceased	0.426222	48.3282	1
TCGA-13-0921	ov_tcga_pan_can_atlas_2018	83	deceased	0.421086	48.7556	1
TCGA-04-1348	ov_tcga_pan_can_atlas_2018	82	deceased	0.415951	48.7556	1
TCGA-13-0920	ov_tcga_pan_can_atlas_2018	81	deceased	0.410816	48.7885	1
TCGA-30-1892	ov_tcga_pan_can_atlas_2018	80	deceased	0.405681	48.7885	1
TCGA-04-1644	ov_tcga_pan_can_atlas_2018	79	deceased	0.400546	48.8871	1
TCGA-61-1913	ov_tcga_pan_can_atlas_2018	78	censored	0.400546	48.92	0
TCGA-25-2391	ov_tcga_pan_can_atlas_2018	77	deceased	0.395344	49.0515	1
TCGA-04-1356	ov_tcga_pan_can_atlas_2018	76	deceased	0.390142	49.2817	1
TCGA-23-1109	ov_tcga_pan_can_atlas_2018	75	deceased	0.38494	51.3529	1
TCGA-61-2092	ov_tcga_pan_can_atlas_2018	74	censored	0.38494	51.7145	0
TCGA-30-1718	ov_tcga_pan_can_atlas_2018	73	deceased	0.379667	51.9118	1
TCGA-25-1315	ov_tcga_pan_can_atlas_2018	72	deceased	0.374394	52.0433	1
TCGA-13-1491	ov_tcga_pan_can_atlas_2018	71	deceased	0.36912	52.4378	1
TCGA-24-2298	ov_tcga_pan_can_atlas_2018	70	deceased	0.363847	53.2597	1
TCGA-24-1103	ov_tcga_pan_can_atlas_2018	69	deceased	0.358574	54.1145	1
TCGA-10-0925	ov_tcga_pan_can_atlas_2018	68	deceased	0.353301	54.3117	1
TCGA-23-1110	ov_tcga_pan_can_atlas_2018	67	censored	0.353301	54.509	0
TCGA-13-1477	ov_tcga_pan_can_atlas_2018	66	deceased	0.347948	54.6405	1
TCGA-13-1408	ov_tcga_pan_can_atlas_2018	65	deceased	0.342595	55.2323	1
TCGA-04-1638	ov_tcga_pan_can_atlas_2018	64	deceased	0.337242	55.4295	1
TCGA-24-2297	ov_tcga_pan_can_atlas_2018	63	deceased	0.331889	55.8569	1
TCGA-24-2030	ov_tcga_pan_can_atlas_2018	62	deceased	0.326536	55.9227	1
TCGA-04-1514	ov_tcga_pan_can_atlas_2018	61	deceased	0.321183	56.5473	1
TCGA-24-2254	ov_tcga_pan_can_atlas_2018	60	deceased	0.31583	57.0733	1
TCGA-24-1545	ov_tcga_pan_can_atlas_2018	59	deceased	0.310477	57.4021	1
TCGA-23-1124	ov_tcga_pan_can_atlas_2018	58	deceased	0.305124	58.1254	1
TCGA-24-2024	ov_tcga_pan_can_atlas_2018	57	deceased	0.299771	58.1583	1
TCGA-61-2096	ov_tcga_pan_can_atlas_2018	56	censored	0.299771	58.3884	0
TCGA-25-1632	ov_tcga_pan_can_atlas_2018	55	deceased	0.29432	59.1446	1
TCGA-29-1703	ov_tcga_pan_can_atlas_2018	54	deceased	0.28887	59.6706	1
TCGA-61-2095	ov_tcga_pan_can_atlas_2018	53	deceased	0.283419	61.6432	1
TCGA-25-1633	ov_tcga_pan_can_atlas_2018	52	deceased	0.277969	62.1692	1
TCGA-13-0794	ov_tcga_pan_can_atlas_2018	51	deceased	0.272519	63.0897	1
TCGA-09-2051	ov_tcga_pan_can_atlas_2018	50	censored	0.272519	63.0897	0
TCGA-24-1104	ov_tcga_pan_can_atlas_2018	49	deceased	0.266957	63.55	1
TCGA-29-2425	ov_tcga_pan_can_atlas_2018	48	censored	0.266957	64.9965	0
TCGA-25-1319	ov_tcga_pan_can_atlas_2018	47	deceased	0.261277	64.9965	1
TCGA-13-1507	ov_tcga_pan_can_atlas_2018	46	deceased	0.255597	65.5226	1
TCGA-61-2098	ov_tcga_pan_can_atlas_2018	45	censored	0.255597	65.5226	0
TCGA-13-0899	ov_tcga_pan_can_atlas_2018	44	deceased	0.249788	66.1472	1
TCGA-13-1498	ov_tcga_pan_can_atlas_2018	43	deceased	0.243979	66.1472	1
TCGA-13-1819	ov_tcga_pan_can_atlas_2018	42	deceased	0.23817	66.5746	1
TCGA-13-0887	ov_tcga_pan_can_atlas_2018	41	deceased	0.232361	66.6732	1
TCGA-24-2289	ov_tcga_pan_can_atlas_2018	40	deceased	0.226552	67.3636	1
TCGA-61-1915	ov_tcga_pan_can_atlas_2018	39	censored	0.226552	67.7582	0
TCGA-29-1698	ov_tcga_pan_can_atlas_2018	38	censored	0.226552	68.3171	0
TCGA-13-2066	ov_tcga_pan_can_atlas_2018	37	deceased	0.220429	70.1253	1
TCGA-13-A5FT	ov_tcga_pan_can_atlas_2018	36	censored	0.220429	70.454	0
TCGA-24-1556	ov_tcga_pan_can_atlas_2018	35	deceased	0.214131	70.6184	1
TCGA-13-1488	ov_tcga_pan_can_atlas_2018	34	deceased	0.207833	70.8157	1
TCGA-61-2094	ov_tcga_pan_can_atlas_2018	33	censored	0.207833	71.7362	0
TCGA-24-1852	ov_tcga_pan_can_atlas_2018	32	deceased	0.201338	72.3609	1
TCGA-24-1463	ov_tcga_pan_can_atlas_2018	31	deceased	0.194844	72.9197	1
TCGA-13-2061	ov_tcga_pan_can_atlas_2018	30	censored	0.194844	76.8978	0
TCGA-23-2081	ov_tcga_pan_can_atlas_2018	29	deceased	0.188125	76.9964	1
TCGA-13-2060	ov_tcga_pan_can_atlas_2018	28	censored	0.188125	77.8841	0
TCGA-59-2349	ov_tcga_pan_can_atlas_2018	27	deceased	0.181157	80.1197	1
TCGA-13-1509	ov_tcga_pan_can_atlas_2018	26	censored	0.181157	80.1525	0
TCGA-24-1930	ov_tcga_pan_can_atlas_2018	25	deceased	0.173911	81.106	1
TCGA-13-1489	ov_tcga_pan_can_atlas_2018	24	deceased	0.166665	83.9333	1
TCGA-04-1542	ov_tcga_pan_can_atlas_2018	23	deceased	0.159418	84.1963	1
TCGA-25-1878	ov_tcga_pan_can_atlas_2018	22	deceased	0.152172	85.0511	1
TCGA-13-1481	ov_tcga_pan_can_atlas_2018	21	deceased	0.144926	87.0566	1
TCGA-13-0800	ov_tcga_pan_can_atlas_2018	20	censored	0.144926	87.484	0
TCGA-23-2078	ov_tcga_pan_can_atlas_2018	19	censored	0.144926	87.484	0
TCGA-09-1662	ov_tcga_pan_can_atlas_2018	18	deceased	0.136874	89.325	1
TCGA-23-2079	ov_tcga_pan_can_atlas_2018	17	censored	0.136874	91.6593	0
TCGA-13-0888	ov_tcga_pan_can_atlas_2018	16	deceased	0.12832	92.4154	1
TCGA-13-1494	ov_tcga_pan_can_atlas_2018	15	deceased	0.119765	93.8949	1
TCGA-13-0891	ov_tcga_pan_can_atlas_2018	14	deceased	0.11121	102.837	1
TCGA-24-1467	ov_tcga_pan_can_atlas_2018	13	deceased	0.102656	105.993	1
TCGA-13-0913	ov_tcga_pan_can_atlas_2018	12	censored	0.102656	109.314	0
TCGA-24-2027	ov_tcga_pan_can_atlas_2018	11	deceased	0.0933234	109.708	1
TCGA-09-2049	ov_tcga_pan_can_atlas_2018	10	censored	0.0933234	112.404	0
TCGA-13-1499	ov_tcga_pan_can_atlas_2018	9	censored	0.0933234	115.067	0
TCGA-23-2077	ov_tcga_pan_can_atlas_2018	8	censored	0.0933234	115.889	0
TCGA-59-2351	ov_tcga_pan_can_atlas_2018	7	censored	0.0933234	116.119	0
TCGA-13-0910	ov_tcga_pan_can_atlas_2018	6	censored	0.0933234	116.645	0
TCGA-13-0906	ov_tcga_pan_can_atlas_2018	5	censored	0.0933234	118.98	0
TCGA-13-1484	ov_tcga_pan_can_atlas_2018	4	deceased	0.0699926	124.437	1
TCGA-13-1492	ov_tcga_pan_can_atlas_2018	3	deceased	0.0466617	125.555	1
TCGA-61-2111	ov_tcga_pan_can_atlas_2018	2	censored	0.0466617	125.752	0
TCGA-24-2020	ov_tcga_pan_can_atlas_2018	1	deceased	0	152.02	1

## Sheet: Info
TCGA Ovarian Cancer PTEN RPPA-scored Q1+2+3vsQ4 Survival.Overall
