# Supplementary material for: PTEN deficiency exposes a requirement for an ARF GTPase module for integrin‐dependent invasion in ovarian cancer
Source: EMBO J. 2023 Aug 14;42(18):e113987. doi: 10.15252/embj.2023113987 (PMC10505920; doi:10.15252/embj.2023113987)
Supplement: Supplementary file 20 — Source Data for Figure 2 [file EMBJ-42-e113987-s017.zip]

Archive with 26 entries (18 files):
- Figure 2/
- Figure 2/.DS_Store
- __MACOSX/
- __MACOSX/Figure 2/
- __MACOSX/Figure 2/._.DS_Store
- Figure 2/2G/
- Figure 2/2G/ID8 WT sgNonTargeting_2fps movie.avi
- __MACOSX/Figure 2/2G/
- __MACOSX/Figure 2/2G/._ID8 WT sgNonTargeting_2fps movie.avi
- Figure 2/2G/ID8 WT PTEN KO sg5_2fps movie.avi
- Figure 2/2B/
- Figure 2/2B/ID8 P53 PTEN KO_2fps movie.avi
- __MACOSX/Figure 2/2B/
- __MACOSX/Figure 2/2B/._ID8 P53 PTEN KO_2fps movie.avi
- Figure 2/2B/ID8 P53 PTEN KO_2fps movie_cropped area on figure.avi
- Figure 2/2B/ID8 WT_2fps movie.avi
- Figure 2/2B/ID8 P53 KO_2fps movie.avi
- Figure 2/2B/ID8 WT_2fps movie_cropped area on figure.avi
- Figure 2/2B/ID8 P53 KO_2fps movie_cropped area on figure.avi
- __MACOSX/Figure 2/._2B
- Figure 2/2E/
- Figure 2/2E/ID8 Wild Type_2fps.avi
- Figure 2/2E/ID8 P53 PTEN KO_2fps.avi
- Figure 2/2E/ID8 P53 KO_2fps.avi
- __MACOSX/Figure 2/._2E
- __MACOSX/._Figure 2
