# Supplementary material for: PTEN deficiency exposes a requirement for an ARF GTPase module for integrin‐dependent invasion in ovarian cancer
Source: EMBO J. 2023 Aug 14;42(18):e113987. doi: 10.15252/embj.2023113987 (PMC10505920; doi:10.15252/embj.2023113987)
Supplement: Supplementary file 21 — Source Data for Figure 3 [file EMBJ-42-e113987-s002.zip]

Archive with 130 entries (109 files):
- Figure 3/
- Figure 3/3E-F/
- Figure 3/3E-F/.DS_Store
- __MACOSX/
- __MACOSX/Figure 3/
- __MACOSX/Figure 3/3E-F/
- __MACOSX/Figure 3/3E-F/._.DS_Store
- Figure 3/3E-F/Source Data 3E-F.xlsx
- __MACOSX/Figure 3/3E-F/._Source Data 3E-F.xlsx
- Figure 3/3K/
- Figure 3/3K/.DS_Store
- __MACOSX/Figure 3/3K/
- __MACOSX/Figure 3/3K/._.DS_Store
- Figure 3/3K/ACTIN-MAX_1.15 PI3KB 3.tif
- __MACOSX/Figure 3/3K/._ACTIN-MAX_1.15 PI3KB 3.tif
- Figure 3/3K/READ ME.txt
- __MACOSX/Figure 3/3K/._READ ME.txt
- Figure 3/3K/PI3KB-MAX_1.15 PI3KB 3.tif
- __MACOSX/Figure 3/3K/._PI3KB-MAX_1.15 PI3KB 3.tif
- Figure 3/3K/HOECSHT-MAX_1.15 PI3KB 3.tif
- __MACOSX/Figure 3/3K/._HOECSHT-MAX_1.15 PI3KB 3.tif
- Figure 3/3D/
- Figure 3/3D/Figure 3C Source data.ai
- __MACOSX/Figure 3/3D/
- __MACOSX/Figure 3/3D/._Figure 3C Source data.ai
- Figure 3/3H-I/
- Figure 3/3H-I/.DS_Store
- __MACOSX/Figure 3/3H-I/
- __MACOSX/Figure 3/3H-I/._.DS_Store
- Figure 3/3H-I/Source Data 3H-I.xlsx
- __MACOSX/Figure 3/3H-I/._Source Data 3H-I.xlsx
- Figure 3/.DS_Store
- __MACOSX/Figure 3/._.DS_Store
- Figure 3/3J/
- Figure 3/3J/DMSO t=72h_Full.tif
- __MACOSX/Figure 3/3J/
- __MACOSX/Figure 3/3J/._DMSO t=72h_Full.tif
- Figure 3/3J/DMSO t=12h.tif
- Figure 3/3J/PI3Kbeta t=60h.tif
- Figure 3/3J/DMSO t=60h.tif
- Figure 3/3J/PI3Kbeta t=1h.tif
- Figure 3/3J/PI3Kbeta t=36h.tif
- Figure 3/3J/PI3Kbeta t=72h_Full.tif
- __MACOSX/Figure 3/3J/._PI3Kbeta t=72h_Full.tif
- Figure 3/3J/PI3Kbeta t=12h.tif
- Figure 3/3J/DMSO t=24h.tif
- Figure 3/3J/DMSO t=48.tif
- Figure 3/3J/DMSO t=1h.tif
- Figure 3/3J/PI3Kbeta t=24h.tif
- Figure 3/3J/PI3Kbeta t=48h.tif
- Figure 3/3J/DMSO t=36.tif
- Figure 3/3B/
- Figure 3/3B/Source Data 3B.xlsx
- __MACOSX/Figure 3/3B/
- __MACOSX/Figure 3/3B/._Source Data 3B.xlsx
- Figure 3/3B/.DS_Store
- __MACOSX/Figure 3/3B/._.DS_Store
- Figure 3/3L/
- Figure 3/3L/Source Data 3L.xlsx
- __MACOSX/Figure 3/3L/
- __MACOSX/Figure 3/3L/._Source Data 3L.xlsx
- Figure 3/3A/
- Figure 3/3A/z=20:34 Trp53-:- mNG PLCdelta1.tif
- __MACOSX/Figure 3/3A/
- __MACOSX/Figure 3/3A/._z=20:34 Trp53-:- mNG PLCdelta1.tif
- Figure 3/3A/z=11:52 Trp53-:-  Pten-:- mNG PH CYTH3.tif
- __MACOSX/Figure 3/3A/._z=11:52 Trp53-:-  Pten-:- mNG PH CYTH3.tif
- Figure 3/3A/.DS_Store
- __MACOSX/Figure 3/3A/._.DS_Store
- Figure 3/3A/z=24:35 Trp53-:- mNG PH CYTH3.tif
- __MACOSX/Figure 3/3A/._z=24:35 Trp53-:- mNG PH CYTH3.tif
- Figure 3/3A/mNG PLCD1 z=14-17-MAX_Trp53-:- Pten-:-.tif
- __MACOSX/Figure 3/3A/._mNG PLCD1 z=14-17-MAX_Trp53-:- Pten-:-.tif
- Figure 3/3A/mNG PH CYTH3 Z=18-16-MAX_ Trp53-:- Pten-:- .tif
- __MACOSX/Figure 3/3A/._mNG PH CYTH3 Z=18-16-MAX_ Trp53-:- Pten-:- .tif
- Figure 3/3A/READ ME.txt
- __MACOSX/Figure 3/3A/._READ ME.txt
- Figure 3/3A/z=15:34 Trp53-:- Pten-:- mNG PLCdelta1.tif
- __MACOSX/Figure 3/3A/._z=15:34 Trp53-:- Pten-:- mNG PLCdelta1.tif
- Figure 3/3G/
- Figure 3/3G/PI3Ki t=60h.tif
- __MACOSX/Figure 3/3G/
- __MACOSX/Figure 3/3G/._PI3Ki t=60h.tif
- Figure 3/3G/DMSO t=72h_Full.tif
- __MACOSX/Figure 3/3G/._DMSO t=72h_Full.tif
- Figure 3/3G/DMSO t=12h.tif
- __MACOSX/Figure 3/3G/._DMSO t=12h.tif
- Figure 3/3G/PI3Ki t=72h_Full.tif
- __MACOSX/Figure 3/3G/._PI3Ki t=72h_Full.tif
- Figure 3/3G/DMSO t=36h.tif
- __MACOSX/Figure 3/3G/._DMSO t=36h.tif
- Figure 3/3G/Akti t=72h.tif
- __MACOSX/Figure 3/3G/._Akti t=72h.tif
- Figure 3/3G/Akti t=72h_Full.tif
- __MACOSX/Figure 3/3G/._Akti t=72h_Full.tif
- Figure 3/3G/PI3Ki t=36h.tif
- __MACOSX/Figure 3/3G/._PI3Ki t=36h.tif
- Figure 3/3G/DMSO t=60h.tif
- __MACOSX/Figure 3/3G/._DMSO t=60h.tif
- Figure 3/3G/Akti t=48h.tif
- __MACOSX/Figure 3/3G/._Akti t=48h.tif
- Figure 3/3G/PI3Ki t=24h.tif
- __MACOSX/Figure 3/3G/._PI3Ki t=24h.tif
- Figure 3/3G/Akti t=12h.tif
- __MACOSX/Figure 3/3G/._Akti t=12h.tif
- Figure 3/3G/PI3Ki t=48.tif
- __MACOSX/Figure 3/3G/._PI3Ki t=48.tif
- Figure 3/3G/DMSO t=72h.tif
- __MACOSX/Figure 3/3G/._DMSO t=72h.tif
- Figure 3/3G/PI3Ki t=12.tif
- __MACOSX/Figure 3/3G/._PI3Ki t=12.tif
- Figure 3/3G/Akti t=24h.tif
- __MACOSX/Figure 3/3G/._Akti t=24h.tif
- Figure 3/3G/Akti t=1h.tif
- __MACOSX/Figure 3/3G/._Akti t=1h.tif
- Figure 3/3G/PI3Ki t=72h.tif
- __MACOSX/Figure 3/3G/._PI3Ki t=72h.tif
- Figure 3/3G/DMSO t=24h.tif
- __MACOSX/Figure 3/3G/._DMSO t=24h.tif
- Figure 3/3G/PI3Ki t=1h.tif
- __MACOSX/Figure 3/3G/._PI3Ki t=1h.tif
- Figure 3/3G/DMSO t=1h.tif
- __MACOSX/Figure 3/3G/._DMSO t=1h.tif
- Figure 3/3G/Akti t=60h.tif
- __MACOSX/Figure 3/3G/._Akti t=60h.tif
- Figure 3/3G/DMSO t=48h.tif
- __MACOSX/Figure 3/3G/._DMSO t=48h.tif
- Figure 3/3G/Akti t=36h.tif
- __MACOSX/Figure 3/3G/._Akti t=36h.tif
- __MACOSX/._Figure 3
