# Supplementary material for: PTEN deficiency exposes a requirement for an ARF GTPase module for integrin‐dependent invasion in ovarian cancer
Source: EMBO J. 2023 Aug 14;42(18):e113987. doi: 10.15252/embj.2023113987 (PMC10505920; doi:10.15252/embj.2023113987)
Supplement: Supplementary file 21 — Source Data for Figure 3 [file EMBJ-42-e113987-s002.zip › Figure 3/3E-F/Source Data 3E-F.xlsx]

## Sheet: Sheet 1
3E							3F
MeasurementsOverTime_DMSOControl							ShapeClassification_ShapeChangeOverTimeHeatmap_CMH_DMSO control
Panel 3D	Sample	variable	ChunkIntervalGroup	value	pvalue		Panel 3E	Sample	ShapeClassification	ChunkIntervalGroup	Proportion	FC	pvalue	breslow
	15uM AKT Inhibitor II	Area	6	-0.522962	2.50701e-51			10uM LY294002	Hyperprotrusive	6	2.74907	0.910725	0.000727575	2.16482e-09
	10uM LY294002	Area	6	-0.426672	4.22251e-14			10uM LY294002	Hyperprotrusive	12	-0.188134	0.541598	4.19604e-18	1
	15uM AKT Inhibitor II	Area	12	-0.406342	1.09515e-25			10uM LY294002	Hyperprotrusive	18	-0.582851	0.314344	1.73338e-71	1
	10uM LY294002	Area	12	-0.429927	5.15227e-32			10uM LY294002	Hyperprotrusive	24	-0.683638	0.234816	2.49174e-132	1
	15uM AKT Inhibitor II	Area	18	-0.311503	2.70913e-27			10uM LY294002	Hyperprotrusive	30	-0.597435	0.189261	2.24979e-199	1
	10uM LY294002	Area	18	-0.411544	2.31157e-65			10uM LY294002	Hyperprotrusive	36	-0.844468	0.157178	1.24925e-242	1
	15uM AKT Inhibitor II	Area	24	-0.214143	5.41685e-31			10uM LY294002	Hyperprotrusive	42	-0.798048	0.150702	1.76005e-263	1
	10uM LY294002	Area	24	-0.38187	2.32761e-92			10uM LY294002	Hyperprotrusive	48	-0.403641	0.155023	8.23806e-293	0.131571
	15uM AKT Inhibitor II	Area	30	-0.105081	7.16992e-42			10uM LY294002	Hyperprotrusive	54	0.447706	0.193275	3.12882e-238	1
	10uM LY294002	Area	30	-0.349057	1.21495e-124			10uM LY294002	Hyperprotrusive	60	0.656326	0.202914	4.98437e-211	1
	15uM AKT Inhibitor II	Area	36	-0.00173908	1.25208e-51			10uM LY294002	Hyperprotrusive	66	0.308336	0.201671	5.63317e-186	1
	10uM LY294002	Area	36	-0.337588	4.9907e-153			10uM LY294002	Hyperprotrusive	72	-0.0632243	0.214317	2.77296e-139	1
	15uM AKT Inhibitor II	Area	42	0.119432	2.27993e-56			10uM LY294002	Smooth	6	-2.74907	1.02704	0.000727575	2.16482e-09
	10uM LY294002	Area	42	-0.312935	4.39949e-169			10uM LY294002	Smooth	12	0.188134	1.13085	4.19604e-18	1
	15uM AKT Inhibitor II	Area	48	0.265454	1.20996e-54			10uM LY294002	Smooth	18	0.582851	1.35875	1.73338e-71	1
	10uM LY294002	Area	48	-0.295486	2.24657e-157			10uM LY294002	Smooth	24	0.683638	1.61719	2.49174e-132	1
	15uM AKT Inhibitor II	Area	54	0.384403	5.46494e-47			10uM LY294002	Smooth	30	0.597435	2.06649	2.24979e-199	1
	10uM LY294002	Area	54	-0.261835	7.11461e-154			10uM LY294002	Smooth	36	0.844468	2.46724	1.24925e-242	1
	15uM AKT Inhibitor II	Area	60	0.455077	4.26437e-39			10uM LY294002	Smooth	42	0.798048	2.74029	1.76005e-263	1
	10uM LY294002	Area	60	-0.224719	2.09858e-113			10uM LY294002	Smooth	48	0.403641	3.31399	8.23806e-293	0.131571
	15uM AKT Inhibitor II	Area	66	0.332146	1.41881e-62			10uM LY294002	Smooth	54	-0.447706	3.12349	3.12882e-238	1
	10uM LY294002	Area	66	-0.205701	2.27684e-123			10uM LY294002	Smooth	60	-0.656326	3.07297	4.98437e-211	1
	15uM AKT Inhibitor II	Area	72	0.398165	5.23365e-51			10uM LY294002	Smooth	66	-0.308336	2.64304	5.63317e-186	1
	10uM LY294002	Area	72	-0.261578	3.07202e-151			10uM LY294002	Smooth	72	0.0632243	2.08192	2.77296e-139	1
	DMSO	Area	6	-0.298989	1			15uM AKT Inhibitor II	Hyperprotrusive	6	-1.96732	0.37809	9.72555e-58	8.56354e-08
	DMSO	Area	12	-0.246102	1			15uM AKT Inhibitor II	Hyperprotrusive	12	-1.23012	0.885919	0.154261	0.17105
	DMSO	Area	18	-0.126698	1			15uM AKT Inhibitor II	Hyperprotrusive	18	-1.08505	0.635061	1.0565e-17	1
	DMSO	Area	24	0.0181442	1			15uM AKT Inhibitor II	Hyperprotrusive	24	-0.407347	0.712677	1.13329e-15	1
	DMSO	Area	30	0.225248	1			15uM AKT Inhibitor II	Hyperprotrusive	30	0.448193	0.782392	7.71849e-13	1
	DMSO	Area	36	0.445101	1			15uM AKT Inhibitor II	Hyperprotrusive	36	0.896056	0.803917	1.0029e-11	1
	DMSO	Area	42	0.68932	1			15uM AKT Inhibitor II	Hyperprotrusive	42	0.914185	0.763779	1.4083e-20	0.123249
	DMSO	Area	48	1.05054	1			15uM AKT Inhibitor II	Hyperprotrusive	48	1.00885	0.719796	1.95304e-36	7.50193e-08
	DMSO	Area	54	1.25755	1			15uM AKT Inhibitor II	Hyperprotrusive	54	1.07677	0.741407	1.41633e-29	3.43274e-07
	DMSO	Area	60	1.54924	1			15uM AKT Inhibitor II	Hyperprotrusive	60	0.48844	0.623632	1.98052e-48	4.81165e-05
	DMSO	Area	66	1.48359	1			15uM AKT Inhibitor II	Hyperprotrusive	66	-0.00941141	0.560085	1.45175e-53	0.000253781
	DMSO	Area	72	1.40318	1			15uM AKT Inhibitor II	Hyperprotrusive	72	-0.133246	0.619108	4.55791e-28	0.857324
								15uM AKT Inhibitor II	Smooth	6	1.96732	1.18837	9.72555e-58	8.56354e-08
								15uM AKT Inhibitor II	Smooth	12	1.23012	1.03256	0.154261	0.17105
								15uM AKT Inhibitor II	Smooth	18	1.08505	1.19095	1.0565e-17	1
								15uM AKT Inhibitor II	Smooth	24	0.407347	1.23175	1.13329e-15	1
								15uM AKT Inhibitor II	Smooth	30	-0.448193	1.28625	7.71849e-13	1
								15uM AKT Inhibitor II	Smooth	36	-0.896056	1.34135	1.0029e-11	1
								15uM AKT Inhibitor II	Smooth	42	-0.914185	1.48404	1.4083e-20	0.123249
								15uM AKT Inhibitor II	Smooth	48	-1.00885	1.76735	1.95304e-36	7.50193e-08
								15uM AKT Inhibitor II	Smooth	54	-1.07677	1.68068	1.41633e-29	3.43274e-07
								15uM AKT Inhibitor II	Smooth	60	-0.48844	1.97882	1.98052e-48	4.81165e-05
								15uM AKT Inhibitor II	Smooth	66	0.00941141	1.90539	1.45175e-53	0.000253781
								15uM AKT Inhibitor II	Smooth	72	0.133246	1.52451	4.55791e-28	0.857324
								DMSO	Hyperprotrusive	6	-1.6575	1	1	1
								DMSO	Hyperprotrusive	12	-1.71255	1	1	1
								DMSO	Hyperprotrusive	18	-1.07048	1	1	1
								DMSO	Hyperprotrusive	24	-0.52604	1	1	1
								DMSO	Hyperprotrusive	30	0.117128	1	1	1
								DMSO	Hyperprotrusive	36	0.471537	1	1	1
								DMSO	Hyperprotrusive	42	0.666542	1	1	1
								DMSO	Hyperprotrusive	48	0.986315	1	1	1
								DMSO	Hyperprotrusive	54	0.94493	1	1	1
								DMSO	Hyperprotrusive	60	0.932177	1	1	1
								DMSO	Hyperprotrusive	66	0.671651	1	1	1
								DMSO	Hyperprotrusive	72	0.176295	1	1	1
								DMSO	Smooth	6	1.6575	1	1	1
								DMSO	Smooth	12	1.71255	1	1	1
								DMSO	Smooth	18	1.07048	1	1	1
								DMSO	Smooth	24	0.52604	1	1	1
								DMSO	Smooth	30	-0.117128	1	1	1
								DMSO	Smooth	36	-0.471537	1	1	1
								DMSO	Smooth	42	-0.666542	1	1	1
								DMSO	Smooth	48	-0.986315	1	1	1
								DMSO	Smooth	54	-0.94493	1	1	1
								DMSO	Smooth	60	-0.932177	1	1	1
								DMSO	Smooth	66	-0.671651	1	1	1
								DMSO	Smooth	72	-0.176295	1	1	1

## Sheet: Info
3E: Normalised Area measurement across time and calculated p-values to DMSO control across time points
3F: Fold change of Hyperprotrusive or Spherical ("Smooth") phenotype proportion across time and calculated p-values and Breslow-Day p value to DMSO control across time points
