# Supplementary material for: PTEN deficiency exposes a requirement for an ARF GTPase module for integrin‐dependent invasion in ovarian cancer
Source: EMBO J. 2023 Aug 14;42(18):e113987. doi: 10.15252/embj.2023113987 (PMC10505920; doi:10.15252/embj.2023113987)
Supplement: Supplementary file 21 — Source Data for Figure 3 [file EMBJ-42-e113987-s002.zip › Figure 3/3K/READ ME.txt]

All measurements for signal intensity were performed on raw, unprocessed files.

For presentation purposes the images were processed on Fiji in the following fashion:
1- Bright outliers were removed (Radius 2px, Threshold 5)
2- Unsharp masking was performed (Radius:7px, Mask weight: 0.5)
3- Brightness and contrast were adapted

All changes were applied on the full image.
