# Supplementary material for: PTEN deficiency exposes a requirement for an ARF GTPase module for integrin‐dependent invasion in ovarian cancer
Source: EMBO J. 2023 Aug 14;42(18):e113987. doi: 10.15252/embj.2023113987 (PMC10505920; doi:10.15252/embj.2023113987)
Supplement: Supplementary file 21 — Source Data for Figure 3 [file EMBJ-42-e113987-s002.zip › Figure 3/3B/Source Data 3B.xlsx]

## Sheet: Sheet1
Experiment 2 Image 1 z=14-17				Experiment 1 Image 3 z=8-16
Distance	PLCdelta1	Actin		Distance	GRP1
0	21			0	26
0.09	20.045			0.0706	23.018
0.1799	19.205			0.1412	24.179
0.2699	18.276			0.2117	25.662
0.3599	23.249			0.2823	23.186
0.4498	21.442			0.3529	22.231
0.5398	19.117			0.4235	22.955
0.6298	20.844			0.4941	20.035
0.7197	22.014			0.5647	22.673
0.8097	19.727			0.6352	22.021
0.8997	20.168			0.7058	21.817
0.9896	20.795			0.7764	24.915
1.0796	21.409			0.847	23.901
1.1696	23.46			0.9176	23.556
1.2595	20.676			0.9881	21.982
1.3495	24.937			1.0587	17.437
1.4395	26.985			1.1293	24.958
1.5294	23			1.1999	18.166
1.6194	22.919			1.2705	22.013
1.7094	20.015			1.341	18.394
1.7993	20.562			1.4116	20.509
1.8893	19.129			1.4822	19.326
1.9793	28.636			1.5528	22.177
2.0693	24.506			1.6234	28.581
2.1592	26.4			1.694	20.323
2.2492	24.132			1.7645	22.502
2.3392	20.582			1.8351	23.204
2.4291	21.282			1.9057	20.982
2.5191	21.825			1.9763	24.27
2.6091	21.734			2.0469	24.765
2.699	21.086			2.1174	24.861
2.789	20.809			2.188	23.577
2.879	25.319			2.2586	23.527
2.9689	24.205			2.3292	23.095
3.0589	20.419			2.3998	26.337
3.1489	20.19			2.4703	77.256
3.2388	21.558			2.5409	31.551
3.3288	20.81			2.6115	29.122
3.4188	23.884			2.6821	26.711
3.5087	23.136			2.7527	22.388
3.5987	18.523			2.8233	24.72
3.6887	18.899			2.8938	68.145
3.7786	20.082			2.9644	51.561
3.8686	21.947			3.035	20.504
3.9586	28.727			3.1056	22.864
4.0485	24.476			3.1762	26.207
4.1385	22.047			3.2467	23.914
4.2285	23.004			3.3173	24.839
4.3184	21.809			3.3879	20.867
4.4084	22.379			3.4585	21.833
4.4984	21.542			3.5291	19.347
4.5883	22.889			3.5996	24.186
4.6783	22.292			3.6702	18.388
4.7683	21.631			3.7408	20.497
4.8582	23.364			3.8114	23.983
4.9482	24.136			3.882	24.106
5.0382	28.243			3.9526	26.931
5.1281	26.314			4.0231	24.504
5.2181	20.896			4.0937	24.013
5.3081	23.378			4.1643	26.875
5.398	23.494			4.2349	22.915
5.488	20.786			4.3055	27.881
5.578	21.189			4.376	22.835
5.6679	20.793			4.4466	21.712
5.7579	21.118			4.5172	100.671
5.8479	24.963			4.5878	126.822
5.9379	28.364			4.6584	114.483
6.0278	22.143			4.7289	153.415
6.1178	20.321			4.7995	128.141
6.2078	20.011			4.8701	93.882
6.2977	21.226			4.9407	246.548
6.3877	18.857			5.0113	132.899
6.4777	21.826			5.0819	298.148
6.5676	20.917			5.1524	223.916
6.6576	24.614			5.223	233.352
6.7476	25.326			5.2936	235.711
6.8375	23.278			5.3642	321.048
6.9275	28.614			5.4348	495.693
7.0175	30.491			5.5053	512.973
7.1074	24.035			5.5759	455.241
7.1974	33.51			5.6465	502.576
7.2874	28.702			5.7171	513.397
7.3773	21.314			5.7877	542.894
7.4673	24.411			5.8582	611.153
7.5573	23.689			5.9288	507.269
7.6472	18.854			5.9994	509.564
7.7372	19.998			6.07	388.853
7.8272	20.808			6.1406	408.098
7.9171	24.364			6.2112	572.591
8.0071	24.101			6.2817	572.302
8.0971	20.651			6.3523	850.061
8.187	20.008			6.4229	696.409
8.277	27.171			6.4935	714.241
8.367	31.932			6.5641	706.769
8.4569	29.829			6.6346	612.717
8.5469	33.281			6.7052	627.59
8.6369	32.308			6.7758	695.843
8.7268	39.423			6.8464	606.25
8.8168	34.597			6.917	485.034
8.9068	26.273			6.9876	382.794
8.9967	26.721			7.0581	404.299
9.0867	27.003			7.1287	446.454
9.1767	28.012			7.1993	533.479
9.2666	32.652			7.2699	377.353
9.3566	38.946			7.3405	373.983
9.4466	45.072			7.411	535.873
9.5365	53.276			7.4816	185.965
9.6265	61.806			7.5522	249.127
9.7165	66.59			7.6228	248.719
9.8064	52.219			7.6934	284.967
9.8964	45.091			7.7639	693.345
9.9864	74.339			7.8345	659.321
10.0764	88.983			7.9051	710.873
10.1663	127.028			7.9757	655.049
10.2563	101.543			8.0463	691.295
10.3463	133.751			8.1169	747.245
10.4362	147.652			8.1874	721.485
10.5262	202.653			8.258	620.441
10.6162	231.168			8.3286	748.367
10.7061	314.413			8.3992	532.162
10.7961	373.928			8.4698	542.34
10.8861	342.25			8.5403	463.729
10.976	365.03			8.6109	412.968
11.066	443.622			8.6815	313.978
11.156	469.853			8.7521	293.146
11.2459	461.887			8.8227	241.816
11.3359	503.536			8.8932	357.978
11.4259	494.281			8.9638	337.759
11.5158	463.103			9.0344	276.097
11.6058	529.815			9.105	450.376
11.6958	500.804			9.1756	377.059
11.7857	491.24			9.2462	329.931
11.8757	556.273			9.3167	277.129
11.9657	568.565			9.3873	231.516
12.0556	529.808			9.4579	275.435
12.1456	541.776			9.5285	310.536
12.2356	466.39			9.5991	300.12
12.3255	416.731			9.6696	369.526
12.4155	415.972			9.7402	279.573
12.5055	457.371			9.8108	329.783
12.5954	450.24			9.8814	304.217
12.6854	392.101			9.952	282.84
12.7754	307.436			10.0225	179.596
12.8653	279.159			10.0931	337.207
12.9553	251.826			10.1637	200.612
13.0453	267.565			10.2343	155.028
13.1352	208.647			10.3049	154.785
13.2252	202.744			10.3755	217.844
13.3152	212.743			10.446	141.097
13.4051	256.322			10.5166	63.595
13.4951	217.611			10.5872	96.879
13.5851	225.998			10.6578	237.306
13.675	195.951			10.7284	353.119
13.765	221.91			10.7989	289.393
13.855	195.091			10.8695	188.453
13.945	170.3			10.9401	99.75
14.0349	169.411			11.0107	158.333
14.1249	181.986			11.0813	139.607
14.2149	190.909			11.1518	73.932
14.3048	223.133			11.2224	186.527
14.3948	229.554			11.293	298.612
14.4848	212.188			11.3636	235.336
14.5747	214.617			11.4342	232.157
14.6647	230.992			11.5048	146.583
14.7547	197.471			11.5753	117.848
14.8446	186.273			11.6459	145.09
14.9346	243.277			11.7165	193.188
15.0246	232.791			11.7871	321.627
15.1145	176.798			11.8577	197.94
15.2045	202.695			11.9282	211.463
15.2945	240.275			11.9988	300.352
15.3844	236.563			12.0694	243.476
15.4744	268.614			12.14	204.48
15.5644	206.162			12.2106	226.505
15.6543	225.947			12.2811	176.9
15.7443	219.598			12.3517	228.31
15.8343	216.818			12.4223	156.516
15.9242	203.653			12.4929	116.43
16.0142	210.529			12.5635	250.042
16.1042	216.4			12.6341	62.463
16.1941	208.408			12.7046	102.921
16.2841	230.498			12.7752	110.212
16.3741	278.059			12.8458	80.096
16.464	266.798			12.9164	87.523
16.554	241.614			12.987	185.873
16.644	235.912			13.0575	133.5
16.7339	275.227			13.1281	109.512
16.8239	208.682			13.1987	178.296
16.9139	255.734			13.2693	217.751
17.0038	270.623			13.3399	196.664
17.0938	301.571			13.4104	178.548
17.1838	280.925			13.481	125.96
17.2737	272.552			13.5516	212.645
17.3637	255.828			13.6222	192.11
17.4537	252.166			13.6928	45
17.5436	236.423			13.7634	153.903
17.6336	220.772			13.8339	114.476
17.7236	264.406			13.9045	171.319
17.8136	263			13.9751	191.261
17.9035	231.872			14.0457	144.349
17.9935	225.077			14.1163	135.551
18.0835	281.507			14.1868	129.488
18.1734	231.796			14.2574	164.19
18.2634	204.299			14.328	124.164
18.3534	173.9			14.3986	160.866
18.4433	212.918			14.4692	170.982
18.5333	207.331			14.5398	248.491
18.6233	262.312			14.6103	182.412
18.7132	222.717			14.6809	280.055
18.8032	216.114			14.7515	399.881
18.8932	253.92			14.8221	163.774
18.9831	228.488			14.8927	102.833
19.0731	206.24			14.9632	314.504
19.1631	187.198			15.0338	195.756
19.253	225.9			15.1044	170.471
19.343	224.802			15.175	196.009
19.433	199.838			15.2456	368.793
19.5229	192.139			15.3161	182.649
19.6129	194.506			15.3867	108.828
19.7029	204.748			15.4573	185.577
19.7928	238.636			15.5279	215.342
19.8828	222.299			15.5985	185.426
19.9728	224.202			15.6691	173.119
20.0627	214.079			15.7396	163.508
20.1527	224.672			15.8102	203.227
20.2427	196.491			15.8808	164.791
20.3326	281.527			15.9514	175.225
20.4226	275.934			16.022	166.689
20.5126	230.274			16.0925	177.274
20.6025	203.334			16.1631	131.207
20.6925	204.828			16.2337	351.421
20.7825	232.159			16.3043	271.846
20.8724	250.418			16.3749	224.83
20.9624	256.028			16.4454	362.722
21.0524	246.304			16.516	446.318
21.1423	242.378			16.5866	280.017
21.2323	284.158			16.6572	180.837
21.3223	315.209			16.7278	273.016
21.4122	286.646			16.7984	245.41
21.5022	317.911			16.8689	146.092
21.5922	319.376			16.9395	156.625
21.6821	306.322			17.0101	181.452
21.7721	345			17.0807	125.754
				17.1513	117.23
				17.2218	157.971
				17.2924	208.051
				17.363	199.709
				17.4336	156.482
				17.5042	279.01
				17.5747	181.687
				17.6453	129.626
				17.7159	160.358
				17.7865	284.935
				17.8571	219.384
				17.9277	170.452
				17.9982	234.787
				18.0688	165.374
				18.1394	162.222
				18.21	163.406
				18.2806	213.719
				18.3511	216.81
				18.4217	211.344
				18.4923	297.1
				18.5629	340.25
				18.6335	175.48
				18.7041	358.237
				18.7746	281.851
				18.8452	358.94
				18.9158	472.91
				18.9864	402.81
				19.057	247.862
				19.1275	181.095
				19.1981	190.881
				19.2687	301.318
				19.3393	251.388
				19.4099	254.377
				19.4804	172.564
				19.551	191.005
				19.6216	201.251
				19.6922	244.844
				19.7628	162.502
				19.8334	346.702
				19.9039	435.672
				19.9745	230.244
				20.0451	478.027
				20.1157	327.303
				20.1863	404.259
				20.2568	369.477
				20.3274	209.692
				20.398	293.341
				20.4686	197.333
				20.5392	256.75
				20.6097	397.038
				20.6803	358.697
				20.7509	209.33
				20.8215	238.823
				20.8921	367.977
				20.9627	127.377
				21.0332	194.672
				21.1038	138.804
				21.1744	500.143
				21.245	285.788
				21.3156	387.858
				21.3861	280.546
				21.4567	257.392
				21.5273	350.736
				21.5979	298.422
				21.6685	316.96
				21.739	334.304
				21.8096	281.779
				21.8802	293.508
				21.9508	281.86
				22.0214	344.81
				22.092	391.372
				22.1625	401.68
				22.2331	449.142
				22.3037	377.937
				22.3743	376.715
				22.4449	294.949
				22.5154	422.756
				22.586	303.006
				22.6566	261.697
				22.7272	362.45
				22.7978	325.83
				22.8683	257.378
				22.9389	331.383
				23.0095	462.285
				23.0801	472.155
				23.1507	430.527
				23.2213	383.841
				23.2918	312.89
				23.3624	274.551
				23.433	311.253
				23.5036	279.787
				23.5742	420.206
				23.6447	334.492
				23.7153	275.715
				23.7859	362.453
				23.8565	431.22
				23.9271	391.593
				23.9976	409.788
				24.0682	326.997
				24.1388	363.954
				24.2094	369.393
				24.28	311.97
				24.3506	352.982
				24.4211	423.516
				24.4917	339.617
				24.5623	392.292
				24.6329	387.008
				24.7035	434.873
				24.774	550.479
				24.8446	349.766
				24.9152	474.41
				24.9858	359.797
				25.0564	557.777
				25.1269	495.443
				25.1975	506.284
				25.2681	529.85
				25.3387	466.431
				25.4093	311.14
				25.4799	367.743
				25.5504	375.267
				25.621	286.567
				25.6916	316.793
				25.7622	297.34
				25.8328	233.803
				25.9033	233.196
				25.9739	213.839
				26.0445	222.105
				26.1151	453.472
				26.1857	254.337
				26.2563	233.735
				26.3268	208.26
				26.3974	203.248
				26.468	202.107
				26.5386	338.159
				26.6092	384.016
				26.6797	394.34
				26.7503	541.654
				26.8209	355.464
				26.8915	251.035
				26.9621	231.248
				27.0326	175.664
				27.1032	175.782
				27.1738	221.17
				27.2444	139.438
				27.315	139.81
				27.3856	128
