# Supplementary material for: PTEN deficiency exposes a requirement for an ARF GTPase module for integrin‐dependent invasion in ovarian cancer
Source: EMBO J. 2023 Aug 14;42(18):e113987. doi: 10.15252/embj.2023113987 (PMC10505920; doi:10.15252/embj.2023113987)
Supplement: Supplementary file 21 — Source Data for Figure 3 [file EMBJ-42-e113987-s002.zip › Figure 3/3L/Source Data 3L.xlsx]

## Sheet: PI3KB
Length	PI3KB	Actin
0	451.426	600.174
0.1	177.457	621.856
0.2	187.534	594.58
0.3	174.245	604.887
0.4	174.186	617.587
0.5	165.262	610.604
0.6	165.823	549.467
0.7	1660.23	626.478
0.8	218.261	640.849
0.9	183.513	626.548
1	176.616	641.796
1.1	171.367	610.578
1.2	173.746	595.855
1.3	182.156	561.73
1.4	698.241	540.014
1.5	1012.11	654.545
1.6	172.091	649.346
1.7	184.465	657.077
1.8	289.094	622.046
1.9	212.692	672.64
2	212.544	636.497
2.1	636.344	603.627
2.2	237.955	639.483
2.3	2573.72	554.161
2.4	3614.14	572.936
2.4	187.222	605.199
2.5	187.324	670.516
2.6	227.606	589.199
2.7	2104.07	750.332
2.8	4088.67	643.971
2.9	318.056	672.881
3	164.148	579.461
3.1	158.679	564.48
3.2	180.656	627.275
3.3	178.225	632.862
3.4	215.888	746.279
3.5	183.019	691.541
3.6	168.897	644.555
3.7	459.853	673.373
3.8	1112.66	616.483
3.9	165.017	628.414
4	185.725	633.277
4.1	166.776	664.572
4.2	162.426	628.03
4.3	163.117	618.987
4.4	181.845	575.72
4.5	1064.56	592.215
4.6	174.409	1264.92
4.7	171.972	714.929
4.8	2149.61	581.637
4.9	1219.42	1052.09
5	908.658	1897.36
5.1	1028.28	570.189
5.2	160.487	653.378
5.3	163.969	623.416
5.4	163.281	1844.46
5.5	242.513	741.757
5.6	243.863	794.746
5.7	1205.69	600.735
5.8	186.126	1144.29
5.9	210.496	750.837
6	595.023	624.834
6.1	381.384	1390.88
6.2	590.556	671.723
6.3	3154.61	556.223
6.4	1439.88	1620.1
6.5	323.329	1059.2
6.6	368.087	2025.4
6.7	927.16	3481.19
6.8	977.667	2407.23
6.9	163.504	1137.14
7	153.452	675.422
7.1	147.605	569.787
7.1	178.82	571.585
7.2	707.084	876.061
7.3	164.328	715.697
7.4	180.268	629.976
7.5	176.315	2079.72
7.6	193.093	727.735
7.7	1073.31	648.604
7.8	1422.74	1335.06
7.9	4107.56	3279.03
8	1341.88	1334.13
8.1	786.547	712.523
8.2	271.243	1501.74
8.3	1288.36	1642.18
8.4	247.469	1197.89
8.5	977.006	595.503
8.6	950.969	623.525
8.7	2559.12	623.828
8.8	5513.96	646.327
8.9	2141.88	664.79
9	549.093	2050.77
9.1	359.622	785.606
9.2	736.44	1899.39
9.3	1690.36	1852.78
9.4	2775.89	2123.06
9.5	2211.81	1176.94
9.6	2235.56	954.122
9.7	3284.85	1641.15
9.8	3066.95	2323.19
9.9	2945.17	3309.96
10	3087.2	4665.73
10.1	4585.79	5542.05
10.2	9403.22	6840.81
10.3	8857.14	7883.78
10.4	13874.8	4112.76
10.5	18337.1	3670.7
10.6	24233.9	8319.58
10.7	24374.9	6285.66
10.8	16035.9	4368.82
10.9	20288	3149.75
11	14920.3	4463.24
11.1	15420	6552.62
11.2	12506.3	5534.89
11.3	22139.9	6264.95
11.4	24217.8	6081.71
11.5	31059.9	9234.66
11.6	28410.6	6393.4
11.7	22936.2	7839.54
11.8	23176.2	7686.89
11.9	33353.4	9879.24
11.9	39345.2	13016.9
12	26074.1	11785
12.1	21310.3	15984.8
12.2	29141.6	15186.1
12.3	28494	10580.7
12.4	33282.1	14955.5
12.5	30943.3	14681.3
12.6	28099.6	18284.1
12.7	25415.9	20424
12.8	31236.3	21860.6
12.9	33752.9	24678.8
13	35099.6	27004.9
13.1	43344.5	32754.4
13.2	29914.5	32267
13.3	23759.5	28412.5
13.4	21795.4	26921
13.5	23129.6	39193.5
13.6	25648.8	39807.2
13.7	23786.1	41621.4
13.8	15708.7	40653.5
13.9	21387.9	33931.5
14	22106	33656.6
14.1	21690	28624.3
14.2	15290.5	27490.6
14.3	15405.1	34762.5
14.4	23344.4	41615.7
14.5	27705.8	38772.7
14.6	29903	40028.2
14.7	16424.4	41337.9
14.8	20672.3	43634.7
14.9	24375.3	43174.4
15	23153	35732.2
15.1	21567.4	26968.6
15.2	21911.4	24915.3
15.3	20855.4	24331.8
15.4	15064.7	29852.6
15.5	16503.4	24027.2
15.6	27764.8	26127.8
15.7	29524.6	29657.6
15.8	19292.4	22121.8
15.9	18405.8	22185.6
16	21175.2	20227.2
16.1	16010.5	22874.3
16.2	10739.7	19721.2
16.3	8443.06	20784.6
16.4	11060.2	17423.2
16.5	10489.4	16872.8
16.6	10612.2	23654
16.6	14449.7	19505.1
16.7	18667.6	20149.1
16.8	21730.8	24945.4
16.9	16710	25639.1
17	13131.8	27696
17.1	14405	33175.1
17.2	14206.8	33204.3
17.3	13791.2	33929.3
17.4	12649.3	29951
17.5	13351.1	27792
17.6	22584.9	19543.8
17.7	19713.8	29603.8
17.8	21270.5	33210.6
17.9	19938.4	34638.2
18	19652.6	32301.5
18.1	26549.7	36894.9
18.2	25360.6	27772
18.3	16921.2	26163.9
18.4	14628.3	35765.1
18.5	27329.3	46021
18.6	22569.3	39296.7
18.7	16465.6	37624.4
18.8	14241.8	36105.5
18.9	15996.7	45141.8
19	10899.9	45546.3
19.1	7394.85	45803.5
19.2	14446.8	48494.8
19.3	13863.3	49280.1
19.4	21481.8	40467.1
19.5	19577.1	38129.8
19.6	18371.9	39716.4
19.7	12204.9	32074.9
19.8	12729	33811.7
19.9	22151	45284.9
20	16822.7	36962.9
20.1	14012.1	32759.2
20.2	19556.7	35178.7
20.3	26096.1	32254.5
20.4	20426	32288.6
20.5	18204.9	26271.4
20.6	13518.2	24235.6
20.7	21783.5	28138.4
20.8	19210.5	31179.7
20.9	14783.4	33882.9
21	14182.9	37013
21.1	16405.7	34829.6
21.2	15916	30430.5
21.3	16770.8	36635.3
21.4	16746.1	39239
