# Supplementary material for: PTEN deficiency exposes a requirement for an ARF GTPase module for integrin‐dependent invasion in ovarian cancer
Source: EMBO J. 2023 Aug 14;42(18):e113987. doi: 10.15252/embj.2023113987 (PMC10505920; doi:10.15252/embj.2023113987)
Supplement: Supplementary file 22 — Source Data for Figure 4 [file EMBJ-42-e113987-s026.zip]

Archive with 84 entries (69 files):
- Figure 4/
- Figure 4/4D/
- Figure 4/4D/mNG ARF6-Trp53-:-  mNG Arf6.tif
- Figure 4/4D/HOECSHT-MAX_Trp53-:-  PTEN-:- mNG Arf6.tif
- Figure 4/4D/.DS_Store
- __MACOSX/
- __MACOSX/Figure 4/
- __MACOSX/Figure 4/4D/
- __MACOSX/Figure 4/4D/._.DS_Store
- Figure 4/4D/mNG ARF6-MAX_Trp53-:-  PTEN-:- mNG Arf6.tif
- Figure 4/4D/READ ME.txt
- __MACOSX/Figure 4/4D/._READ ME.txt
- Figure 4/4D/HOECSHT-MAX_Trp53-:-  mNG Arf6.tif
- Figure 4/4D/Actin-MAX_ Trp53-:-  PTEN-:- mNG Arf6.tif
- Figure 4/4D/Actin-MAX_Trp53-:- mNG Arf6.tif
- Figure 4/.DS_Store
- __MACOSX/Figure 4/._.DS_Store
- Figure 4/4E/
- Figure 4/4E/Source Data 4E.xlsx
- __MACOSX/Figure 4/4E/
- __MACOSX/Figure 4/4E/._Source Data 4E.xlsx
- Figure 4/4A-B/
- Figure 4/4A-B/.DS_Store
- __MACOSX/Figure 4/4A-B/
- __MACOSX/Figure 4/4A-B/._.DS_Store
- Figure 4/4A-B/Source Data 4A-B.xlsx
- __MACOSX/Figure 4/4A-B/._Source Data 4A-B.xlsx
- Figure 4/4G/
- Figure 4/4G/Source Data 4G.xlsx
- __MACOSX/Figure 4/4G/
- __MACOSX/Figure 4/4G/._Source Data 4G.xlsx
- Figure 4/4F/
- Figure 4/4F/HOECSHT MAX_Trp53-:- Pten-:-  mNG Arf6.tif
- __MACOSX/Figure 4/4F/
- __MACOSX/Figure 4/4F/._HOECSHT MAX_Trp53-:- Pten-:-  mNG Arf6.tif
- Figure 4/4F/mNG Arf6-MAX z=40-45 Trp53-:-  mNG Arf6.tif
- __MACOSX/Figure 4/4F/._mNG Arf6-MAX z=40-45 Trp53-:-  mNG Arf6.tif
- Figure 4/4F/F-actin-MAX_Trp53-:- Pten-:-  mNG Arf6.tif
- __MACOSX/Figure 4/4F/._F-actin-MAX_Trp53-:- Pten-:-  mNG Arf6.tif
- Figure 4/4F/.DS_Store
- __MACOSX/Figure 4/4F/._.DS_Store
- Figure 4/4F/HOECHST MAX z=40-45MAX Trp53-:-  mNG Arf6.tif
- __MACOSX/Figure 4/4F/._HOECHST MAX z=40-45MAX Trp53-:-  mNG Arf6.tif
- Figure 4/4F/F-actin-MAX z=40-45 Trp53-:-  mNG Arf6.tif
- __MACOSX/Figure 4/4F/._F-actin-MAX z=40-45 Trp53-:-  mNG Arf6.tif
- Figure 4/4F/mNG Arf6 MAX_Trp53-:- Pten-:-  mNG Arf6.tif
- __MACOSX/Figure 4/4F/._mNG Arf6 MAX_Trp53-:- Pten-:-  mNG Arf6.tif
- Figure 4/4C/
- Figure 4/4C/ARF5 KD t=72h_Full.tif
- __MACOSX/Figure 4/4C/
- __MACOSX/Figure 4/4C/._ARF5 KD t=72h_Full.tif
- Figure 4/4C/ARF6 KD t=24h.tif
- Figure 4/4C/Scramble t=72h_Full.tif
- __MACOSX/Figure 4/4C/._Scramble t=72h_Full.tif
- Figure 4/4C/Scramble t=36h.tif
- Figure 4/4C/ARF6 KD t=60h.tif
- Figure 4/4C/ARF6 KD t=48h.tif
- Figure 4/4C/ARF5 KD t=12h.tif
- __MACOSX/Figure 4/4C/._ARF5 KD t=12h.tif
- Figure 4/4C/ARF5 KD t=72.tif
- __MACOSX/Figure 4/4C/._ARF5 KD t=72.tif
- Figure 4/4C/ARF6 KD t=1h.tif
- Figure 4/4C/ARF6 KD t=12h.tif
- Figure 4/4C/Scramble t=48h.tif
- Figure 4/4C/ARF6 KD t=72h.tif
- Figure 4/4C/ARF5 KD t=24h.tif
- __MACOSX/Figure 4/4C/._ARF5 KD t=24h.tif
- Figure 4/4C/Scramble t=24h.tif
- Figure 4/4C/ARF5 KD t=48h.tif
- __MACOSX/Figure 4/4C/._ARF5 KD t=48h.tif
- Figure 4/4C/ARF6 KD t=36h.tif
- Figure 4/4C/ARF5 KD t=1h.tif
- __MACOSX/Figure 4/4C/._ARF5 KD t=1h.tif
- Figure 4/4C/Scramble t=72h.tif
- Figure 4/4C/ARF5 KD t=60h.tif
- __MACOSX/Figure 4/4C/._ARF5 KD t=60h.tif
- Figure 4/4C/Scramble t=60h.tif
- Figure 4/4C/Scramble t=12h.tif
- Figure 4/4C/ARF5 KD t=36h.tif
- __MACOSX/Figure 4/4C/._ARF5 KD t=36h.tif
- Figure 4/4C/Scramble t=0h.tif
- Figure 4/4C/ARF6 KD t=72h_Full.tif
- __MACOSX/Figure 4/4C/._ARF6 KD t=72h_Full.tif
- __MACOSX/._Figure 4
