# Supplementary material for: PTEN deficiency exposes a requirement for an ARF GTPase module for integrin‐dependent invasion in ovarian cancer
Source: EMBO J. 2023 Aug 14;42(18):e113987. doi: 10.15252/embj.2023113987 (PMC10505920; doi:10.15252/embj.2023113987)
Supplement: Supplementary file 22 — Source Data for Figure 4 [file EMBJ-42-e113987-s026.zip › Figure 4/4E/Source Data 4E.xlsx]

## Sheet: Sheet1
Trp53-/-;pten-/-	Distance	Arf6	Actin		Trp53-/-		Distance	Arf6	Actin
	0	11	9				0	10	21
	0.0354	19.415	10.431				0.0382	7.085	16.586
	0.0707	30.075	9.778				0.0764	12.523	11.248
	0.1061	35.906	9.662				0.1146	18.672	15.847
	0.1415	33.7	9.471				0.1528	23.647	20.35
	0.1768	27.894	9.748				0.1911	22.516	23.516
	0.2122	22.985	11.891				0.2293	17.717	26.708
	0.2475	21.185	14.019				0.2675	12.275	24.155
	0.2829	24.17	16.483				0.3057	11.822	18.513
	0.3183	35.988	17.741				0.3439	12.256	15.599
	0.3536	46.865	16.935				0.3821	14.126	15.49
	0.389	47.987	14.403				0.4203	13.078	16.936
	0.4244	36.078	11.84				0.4585	11.308	20.427
	0.4597	23.32	13.981				0.4968	13.117	28.692
	0.4951	18.046	16.109				0.535	11.84	45.549
	0.5305	17.031	17.9				0.5732	17.696	62.27
	0.5658	19.608	16.16				0.6114	34.725	66.817
	0.6012	24.825	15.308				0.6496	52.29	56.758
	0.6366	25.224	15.705				0.6878	61.013	38.508
	0.6719	22.135	11.82				0.726	49.935	26.77
	0.7073	28.22	7				0.7642	31.022	21.902
	0.7426	35.891	5.436				0.8025	27.776	22.638
	0.778	35.218	4.462				0.8407	30.913	19.738
	0.8134	27.538	4.752				0.8789	28.77	17.883
	0.8487	26.835	5.52				0.9171	23.838	21.665
	0.8841	37.594	5.5				0.9553	17.786	29.542
	0.9195	46.66	5.08				0.9935	21.694	39.659
	0.9548	53.492	5.517				1.0317	34.42	45.102
	0.9902	55.371	4.94				1.0699	42.677	39.376
	1.0256	44.883	3.363				1.1082	41.386	27.685
	1.0609	29.555	3.033				1.1464	33.297	20.689
	1.0963	32.935	3.985				1.1846	23.22	26.066
	1.1316	39.546	4.92				1.2228	15.691	34.953
	1.167	46.979	5.979				1.261	13.555	35.868
	1.2024	47.602	11.411				1.2992	11.388	31.589
	1.2377	61.507	17.875				1.3374	11.69	36.872
	1.2731	68.85	21.46				1.3756	13.042	34.468
	1.3085	59.775	20.215				1.4139	16.848	23.548
	1.3438	53.417	14.52				1.4521	20.617	23.949
	1.3792	62.238	8.819				1.4903	23.138	27.059
	1.4146	63.16	5.88				1.5285	25.049	29.205
	1.4499	49.743	5.814				1.5667	21.398	28.943
	1.4853	32.78	5.36				1.6049	14.823	24.487
	1.5207	20.585	5.784				1.6431	10.741	21.793
	1.556	25.827	7.207				1.6813	11.492	22.262
	1.5914	32.509	9.973				1.7196	13.217	26.884
	1.6267	31.233	11.977				1.7578	12.153	36.717
	1.6621	24.882	11.463				1.796	7.969	45.37
	1.6975	22.581	8.44				1.8342	4.793	44.576
	1.7328	25.63	6.619				1.8724	6.367	36.707
	1.7682	30.812	7.5				1.9106	7.507	34.779
	1.8036	30.84	6.492				1.9488	6.118	32.566
	1.8389	29.067	4.3				1.987	7.119	23.712
	1.8743	27.984	2.527				2.0253	11.395	29.885
	1.9097	22.567	3.403				2.0635	16.277	30.929
	1.945	17.269	6.223				2.1017	25.267	26.141
	1.9804	13.974	8.563				2.1399	32.306	27.05
	2.0158	16.193	9.166				2.1781	30.459	36.604
	2.0511	22.161	9.012				2.2163	26.09	49.686
	2.0865	27.55	7.44				2.2545	20.476	54.202
	2.1218	37.77	6.7				2.2927	14.779	48.092
	2.1572	43.019	4.321				2.331	10.177	42.508
	2.1926	41.417	2.04				2.3692	12.46	46.31
	2.2279	42.031	2.035				2.4074	13.716	50.705
	2.2633	41.752	2.605				2.4456	13.147	51.409
	2.2987	33.451	4.751				2.4838	12.312	48.156
	2.334	22.948	7.28				2.522	13.092	41.35
	2.3694	18.531	9.215				2.5602	17.612	40.998
	2.4048	23.16	9.28				2.5984	28.684	38.406
	2.4401	33.235	6.96				2.6367	42.532	38.718
	2.4755	39.537	5.015				2.6749	46.403	32.104
	2.5108	40.858	5.716				2.7131	41	33.176
	2.5462	37.317	7.341				2.7513	40.895	38.482
	2.5816	35.258	9.532				2.7895	30.67	44.239
	2.6169	35.148	10.11				2.8277	23.599	41.742
	2.6523	40.312	9.25				2.8659	17.826	43.178
	2.6877	36.196	6.135				2.9041	19.905	48.609
	2.723	35.045	7.997				2.9424	29.849	55.02
	2.7584	27.72	13.143				2.9806	35.05	61.202
	2.7938	22.819	17.64				3.0188	37.388	67.087
	2.8291	25.12	17.6				3.057	39.104	71.3
	2.8645	22.395	14.815				3.0952	35.941	77.743
	2.8999	23.34	9.687				3.1334	27.777	86.114
	2.9352	26.844	5.213				3.1716	26.112	85.618
	2.9706	29.186	3.46				3.2098	28.652	79.045
	3.0059	27.533	3.083				3.2481	34.887	94.643
	3.0413	24.205	4.108				3.2863	47.935	105.59
	3.0767	25.681	4.88				3.3245	52.02	100.179
	3.112	30.843	6.547				3.3627	46.044	109.992
	3.1474	37.613	7.442				3.4009	57.054	102.212
	3.1828	41.838	6.608				3.4391	84.694	86.628
	3.2181	36.438	4.993				3.4773	104.585	82.048
	3.2535	23.772	6.06				3.5155	100.85	100.019
	3.2889	24.643	10.85				3.5538	94.411	122.282
	3.3242	24.109	13.52				3.592	86.292	146.662
	3.3596	22.667	13.254				3.6302	90.181	163.234
	3.395	29.717	11.419				3.6684	102.665	176.502
	3.4303	32.167	10.263				3.7066	109.628	201.319
	3.4657	29.653	11.808				3.7448	106.609	228.762
	3.501	26.684	16.405				3.783	101.423	257.376
	3.5364	26.25	20.75				3.8212	99.616	279.59
	3.5718	26.542	21.598				3.8595	89.703	278.057
	3.6071	28.305	17.57				3.8977	91.032	254.568
	3.6425	26.003	11.3				3.9359	97.66	225.231
	3.6779	23.381	5.36				3.9741	106.637	222.031
	3.7132	25.214	2.598				4.0123	106.302	226.72
	3.7486	25.549	2.069				4.0505	90.875	233.539
	3.784	28	3.074				4.0887	82.169	223.824
	3.8193	29.307	5.3				4.1269	87.58	220.157
	3.8547	24.035	6.61				4.1652	95.4	237
	3.89	16.665	7				4.2034	99.709	307.656
	3.9254	21.11	7.149				4.2416	131.086	406.46
	3.9608	24.147	5.04				4.2798	161.808	501.878
	3.9961	27.473	3.385				4.318	201.456	573.991
	4.0315	27.625	4.145				4.3562	227.723	653.676
	4.0669	24.917	6.7				4.3944	235.891	716.635
	4.1022	22.134	7.82				4.4326	252.902	750.854
	4.1376	22.844	7.07				4.4709	289.346	822.196
	4.173	24.898	5.78				4.5091	334.411	931.874
	4.2083	24.07	5.51				4.5473	364.384	1029.05
	4.2437	23.88	6.88				4.5855	373.048	1107.58
	4.2791	25.855	8				4.6237	401.707	1160.8
	4.3144	29.845	7.52				4.6619	463.235	1234.68
	4.3498	38.02	8.693				4.7001	530.1	1353.94
	4.3851	37.879	12.607				4.7383	554.67	1473.86
	4.4205	33.188	13.203				4.7766	533.034	1560.68
	4.4559	29.19	13.481				4.8148	541.921	1645.1
	4.4912	33.177	13.532				4.853	555.381	1748.07
	4.5266	33.867	14.616				4.8912	572.95	1854.28
	4.562	27.129	17.741				4.9294	572.056	1964.92
	4.5973	19.315	18.468				4.9676	549.457	2057.15
	4.6327	16.28	16.25				5.0058	594.921	2190.24
	4.6681	19.17	13.398				5.044	693.297	2311.22
	4.7034	29.076	11.56				5.0823	786.438	2354.14
	4.7388	34.919	12.46				5.1205	820.35	2316.71
	4.7741	32.261	14.408				5.1587	797.222	2302.58
	4.8095	23.139	14.92				5.1969	779.375	2247.95
	4.8449	21.259	12.695				5.2351	785.921	2169.4
	4.8802	16.169	8.009				5.2733	818.263	2167.32
	4.9156	22.656	6.379				5.3115	915.671	2224.21
	4.951	27.67	6.7				5.3497	949.236	2289.95
	4.9863	37.258	7.184				5.388	894.043	2324.63
	5.0217	47.099	10.811				5.4262	777.153	2497.73
	5.0571	48.35	14.834				5.4644	649.886	2576.02
	5.0924	42.346	17.677				5.5026	574.627	2525.43
	5.1278	40.214	18.125				5.5408	585.401	2463.58
	5.1632	37.507	16.007				5.579	623.747	2504.76
	5.1985	30.142	13.665				5.6172	628.755	2542.39
	5.2339	25.3	12.48				5.6554	608.236	2516.99
	5.2692	23.855	11.568				5.6937	574.205	2487.15
	5.3046	26.062	12.188				5.7319	546.475	2440.75
	5.34	29.447	12.616				5.7701	520.79	2297.78
	5.3753	30.214	11.995				5.8083	531.027	2158.9
	5.4107	33.169	14.573				5.8465	551.361	2141.16
	5.4461	38.577	20.957				5.8847	576.432	2083.98
	5.4814	43.896	22.904				5.9229	618.672	1973.44
	5.5168	41.153	20.246				5.9611	654.197	1939.99
	5.5522	30.65	15.031				5.9994	744.807	1889.95
	5.5875	18.623	9.876				6.0376	788.81	1797.06
	5.6229	20.697	7.595				6.0758	754.865	1827.68
	5.6583	28.52	12.48				6.114	701.985	1894.5
	5.6936	32.617	18.52				6.1522	668.492	1967.55
	5.729	43.478	21.19				6.1904	649.393	2040.84
	5.7643	59.515	21.511				6.2286	634.503	2163.85
	5.7997	60.315	19.959				6.2668	648.884	2325.59
	5.8351	50.089	17.541				6.3051	682.139	2519.54
	5.8704	46.135	17.37				6.3433	712.801	2731.78
	5.9058	46.21	15.658				6.3815	777.21	2878.76
	5.9412	40.92	17.08				6.4197	844.739	2901.98
	5.9765	35.925	17.97				6.4579	864.689	2900.24
	6.0119	29.228	16.03				6.4961	823.027	2966.86
	6.0473	29.102	19.018				6.5343	768.947	3057.48
	6.0826	30.229	20.629				6.5725	774.692	3126.52
	6.118	35.677	18.558				6.6108	798.782	3126.12
	6.1533	47.823	18.681				6.649	759.184	3077.03
	6.1887	58.484	19.641				6.6872	687.716	3063.34
	6.2241	66.037	21.704				6.7254	614.01	3054.19
	6.2594	80.295	32.993				6.7636	568.873	3071.05
	6.2948	96.458	51.003				6.8018	507.309	3114.62
	6.3302	108.199	71.077				6.84	481.379	3141.42
	6.3655	119.13	90.94				6.8782	497.661	3130.99
	6.4009	127.515	107.565				6.9165	565.49	3109.76
	6.4363	135.805	119.816				6.9547	621.414	3077.2
	6.4716	144.098	128.602				6.9929	619.841	3133.43
	6.507	156.062	129.45				7.0311	609.421	3238.4
	6.5424	173.012	139.507				7.0693	622.764	3255.02
	6.5777	196.761	156.485				7.1075	589.219	3118.8
	6.6131	246.145	170.529				7.1457	532.946	2949.35
	6.6484	297.17	181.483				7.1839	522.028	2870.17
	6.6838	349.511	190.323				7.2222	559.659	2881.82
	6.7192	418.79	205.503				7.2604	542.706	2884.49
	6.7545	493.493	230.102				7.2986	484.326	2867.08
	6.7899	584.563	261.901				7.3368	478.847	2791.44
	6.8253	677.164	295.247				7.375	499.273	2662.61
	6.8606	750.966	322.654				7.4132	485.892	2514.38
	6.896	819.859	349.376				7.4514	481.218	2410.01
	6.9314	867.481	382.223				7.4896	442.359	2452.24
	6.9667	901.448	421.885				7.5279	427.402	2501.63
	7.0021	975.877	460.08				7.5661	422.693	2484.64
	7.0374	1100.04	496.562				7.6043	448.53	2455.95
	7.0728	1252	527				7.6425	449.765	2388.62
	7.1082	1398.35	551.844				7.6807	464.381	2269.24
	7.1435	1512.9	570.534				7.7189	500.108	2143.03
	7.1789	1583.44	593.496				7.7571	525.81	2012.69
	7.2143	1635.31	616.031				7.7953	528.191	1844.88
	7.2496	1663.75	644.255				7.8336	518.71	1709.48
	7.285	1667.57	687.849				7.8718	492.868	1665.49
	7.3204	1693.51	737.397				7.91	432.962	1611.85
	7.3557	1746.05	787.069				7.9482	412.656	1558.85
	7.3911	1809.9	862.628				7.9864	399.182	1549.6
	7.4265	1888.8	941.41				8.0246	354.46	1610.92
	7.4618	1987.38	993.347				8.0628	377.013	1627.05
	7.4972	2119.71	1014.46				8.101	383.442	1588.15
	7.5325	2251	1051.4				8.1393	362.096	1540.69
	7.5679	2354.29	1086.42				8.1775	359.723	1489.64
	7.6033	2446.68	1109.91				8.2157	409.16	1440.86
	7.6386	2515.57	1130.43				8.2539	422.77	1425.56
	7.674	2565.62	1180.05				8.2921	394.089	1420.55
	7.7094	2641.02	1258.03				8.3303	347.8	1393
	7.7447	2640.87	1333.2				8.3685	343.186	1381.58
	7.7801	2687.06	1388.8				8.4067	367.726	1360.43
	7.8155	2736.97	1429.5				8.445	369.509	1296.76
	7.8508	2793.15	1517.46				8.4832	336.126	1296.22
	7.8862	2852.28	1611.32				8.5214	295.62	1296.39
	7.9216	2880.45	1679.53				8.5596	269.336	1344
	7.9569	2888.27	1711.14				8.5978	266.38	1416.55
	7.9923	2861.04	1690.29				8.636	261.644	1455.75
	8.0276	2829.92	1650.73				8.6742	253.776	1451.29
	8.063	2807.46	1664.05				8.7124	273.497	1446.36
	8.0984	2790.24	1682.33				8.7507	300.824	1496.23
	8.1337	2718.57	1686.43				8.7889	282.261	1506.51
	8.1691	2722.3	1683.44				8.8271	267.773	1474.47
	8.2045	2742.06	1669.66				8.8653	268.929	1424.93
	8.2398	2758.74	1631.95				8.9035	259.065	1371.17
	8.2752	2794.67	1604.8				8.9417	268.246	1360.84
	8.3106	2773.02	1619.77				8.9799	289.924	1363.13
	8.3459	2846.45	1608.78				9.0181	291.665	1338.92
	8.3813	2978.27	1558.25				9.0564	302.69	1302.35
	8.4166	3104.54	1501.34				9.0946	319.225	1255.7
	8.452	3195.07	1464.34				9.1328	341.746	1256.94
	8.4874	3185.92	1457.96				9.171	368.213	1291.24
	8.5227	3084.04	1466.24				9.2092	400.375	1309.28
	8.5581	2942.49	1476.86				9.2474	442.63	1321.98
	8.5935	2858.34	1539.22				9.2856	482.424	1371.96
	8.6288	2799.67	1614.8				9.3238	515.325	1435.56
	8.6642	2797.78	1653.88				9.3621	509.914	1463.41
	8.6996	2848.92	1610.75				9.4003	564.353	1571.48
	8.7349	2867.45	1539.38				9.4385	606.199	1673.62
	8.7703	2848.15	1466.66				9.4767	633.668	1742.64
	8.8057	2794.88	1403.43				9.5149	657.661	1794.73
	8.841	2758.25	1363.69				9.5531	669.945	1850.76
	8.8764	2732.09	1363.97				9.5913	661.306	1860.29
	8.9117	2731.17	1397.59				9.6295	621.948	1896.95
	8.9471	2789.98	1415.93				9.6678	594.591	1921.66
	8.9825	2843.37	1429.72				9.706	633.42	1905.54
	9.0178	2822.46	1425.08				9.7442	652.124	1819.64
	9.0532	2738.32	1368.12				9.7824	611.147	1697.03
	9.0886	2611.15	1286.77				9.8206	548.207	1598.44
	9.1239	2490.22	1248.21				9.8588	541.386	1621.48
	9.1593	2445.64	1258.78				9.897	602.305	1725.31
	9.1947	2628.47	1248.33				9.9352	654.981	1774.38
	9.23	2715.68	1215.35				9.9735	634.463	1757.78
	9.2654	2642.79	1165.61				10.0117	544.249	1795.72
	9.3007	2456.71	1086.65				10.0499	498.505	2008.59
	9.3361	2290.7	1006.44				10.0881	518.626	2219.34
	9.3715	2183.76	987.293				10.1263	530.228	2391.02
	9.4068	2088.7	960.358				10.1645	525.154	2595.56
	9.4422	1977.19	909.663				10.2027	509.181	2831.21
	9.4776	1859.43	866.319				10.2409	501.364	3057.82
	9.5129	1756.53	863.96				10.2792	501.193	3236.12
	9.5483	1679.45	854.287				10.3174	557.086	3462.7
	9.5837	1622.01	811.655				10.3556	616.239	3686.03
	9.619	1539.21	747.126				10.3938	628.415	3819.25
	9.6544	1450.97	675.297				10.432	658.862	3806.71
	9.6898	1452.54	620.818				10.4702	713.215	3757.95
	9.7251	1463.44	589.312				10.5084	749.475	3697.94
	9.7605	1474.13	563.558				10.5466	752.679	3542.36
	9.7958	1480.7	527.458				10.5849	718.093	3376.45
	9.8312	1497.25	495.007				10.6231	674.03	3258.43
	9.8666	1525.83	459.618				10.6613	662.701	3181.48
	9.9019	1523.48	438.52				10.6995	702.705	3205.88
	9.9373	1499.79	423.184				10.7377	776.935	3347.72
	9.9727	1424.14	409.304				10.7759	856.189	3424.54
	10.008	1304.37	399.76				10.8141	884.852	3361.6
	10.0434	1231.68	380.76				10.8523	943.551	3424.33
	10.0788	1198.2	346.363				10.8906	1030.21	3474.53
	10.1141	1137.32	324.252				10.9288	1109.56	3441.06
	10.1495	1073.62	320.506				10.967	1138.09	3433.55
	10.1848	996.347	313.422				11.0052	1181.25	3620.57
	10.2202	920.399	312.898				11.0434	1202.7	3761.01
	10.2556	863.948	325.603				11.0816	1158.54	3729.52
	10.2909	862.923	330.854				11.1198	1140.21	3557.37
	10.3263	885.974	327.647				11.158	1158.08	3329.12
	10.3617	865.857	318.915				11.1963	1187.65	3112.54
	10.397	902.677	308.524				11.2345	1224.69	2888.2
	10.4324	982.339	301.554				11.2727	1241.11	2609.35
	10.4678	1061.81	287.909				11.3109	1232.25	2338.07
	10.5031	1126.69	272.034				11.3491	1190.19	2239.24
	10.5385	1161.86	257.225				11.3873	1180.27	2138.84
	10.5739	1170.11	255.978				11.4255	1221.7	2044.42
	10.6092	1193.25	266.75				11.4637	1189.06	1976.38
	10.6446	1249.56	271.642				11.502	1204.16	1894.12
	10.6799	1300.16	282.882				11.5402	1188.81	1785.19
	10.7153	1321.12	312.945				11.5784	1171.59	1692.01
	10.7507	1315.58	337.312				11.6166	1211.43	1670.38
	10.786	1289.66	329.26				11.6548	1227.12	1662.65
	10.8214	1214.81	313.61				11.693	1204.37	1609.34
	10.8568	1198.21	314.251				11.7312	1143.06	1554.63
	10.8921	1209.85	313.932				11.7694	1091.53	1554.89
	10.9275	1198.5	354.243				11.8077	1049.63	1572.71
	10.9629	1187.03	385.625				11.8459	985.321	1550.22
	10.9982	1272.23	402.189				11.8841	903.088	1510.2
	11.0336	1414.69	433.155				11.9223	829.555	1453.63
	11.069	1504.04	473.733				11.9605	820.528	1390.82
	11.1043	1522.71	494.526				11.9987	836.616	1342.92
	11.1397	1504.83	493.11				12.0369	864.43	1259.55
	11.175	1490.29	500.249				12.0751	900.69	1244.83
	11.2104	1497.92	520.474				12.1134	931.676	1225.21
	11.2458	1472.45	523.593				12.1516	930.82	1169.87
	11.2811	1410.04	509.765				12.1898	903.735	1059.93
	11.3165	1387.12	497.04				12.228	939.219	1027.88
	11.3519	1426.04	509.783				12.2662	924.51	1038.83
	11.3872	1447.37	506.516				12.3044	926.132	1072.12
	11.4226	1451.71	476.847				12.3426	943.92	1097.8
	11.458	1423.39	416.755				12.3808	995.433	1120.92
	11.4933	1324.81	343.609				12.4191	1047.63	1132.76
	11.5287	1206.83	290.827				12.4573	1068.83	1103.35
	11.564	1154.07	259.978				12.4955	1047.4	1030.4
	11.5994	1168.22	234.661				12.5337	987.577	979.898
	11.6348	1164.23	223.851				12.5719	951.119	986.56
	11.6701	1145.66	224.525				12.6101	949.563	977.713
	11.7055	1147.71	226.239				12.6483	957.771	937.02
	11.7409	1165.64	231.022				12.6865	999.604	942.532
	11.7762	1190.47	239.441				12.7248	1054.54	952.506
	11.8116	1187.94	250.382				12.763	1058.66	1085.75
	11.847	1161.82	258.438				12.8012	983.577	1184.63
	11.8823	1124.16	260.075				12.8394	907.642	1223.55
	11.9177	1117.37	270.333				12.8776	883.229	1182.12
	11.9531	1114.73	276.828				12.9158	853.827	1106.48
	11.9884	1082.95	273.878				12.954	854.633	1045.74
	12.0238	1076.41	255.32				12.9922	889.812	998.363
	12.0591	1100.73	241.697				13.0305	904.296	996.44
	12.0945	1126.08	237.407				13.0687	916.327	1004.38
	12.1299	1178.91	228.702				13.1069	943.091	958.899
	12.1652	1214.36	222.448				13.1451	935.719	879.218
	12.2006	1197.29	216.457				13.1833	892.408	795.727
	12.236	1147.55	202.183				13.2215	905.286	734.57
	12.2713	1072.7	189.054				13.2597	897.095	704.079
	12.3067	1036.78	176.402				13.2979	853.827	681.2
	12.3421	1063.15	169.713				13.3362	826.153	629.069
	12.3774	1080.25	165.75				13.3744	791.149	581.903
	12.4128	1089.7	163.952				13.4126	760.678	570.916
	12.4482	1074.88	158.446				13.4508	744.42	531.017
	12.4835	1056.05	165.2				13.489	726.971	475.378
	12.5189	1025	179.297				13.5272	728.309	462.514
	12.5542	958.513	194.388				13.5654	710.723	445.519
	12.5896	967.982	198.379				13.6036	666.711	459.148
	12.625	1004.63	200.956				13.6419	639.521	497.301
	12.6603	1044.32	211.14				13.6801	636.723	549.046
	12.6957	1059.49	216.214				13.7183	640.733	590.243
	12.7311	1075.28	206.84				13.7565	636.386	594.961
	12.7664	1104.16	188.254				13.7947	618.808	556.452
	12.8018	1142.26	187.593				13.8329	634.326	506.371
	12.8372	1173.66	194.979				13.8711	660.261	483.35
	12.8725	1188.04	200.8				13.9093	651.908	486.526
	12.9079	1195.06	212.198				13.9475	653.219	515.111
	12.9432	1218.63	222.594				13.9858	653.727	526.847
	12.9786	1255.73	223.105				14.024	647.006	535.381
	13.014	1306.31	219.71				14.0622	689.106	547.759
	13.0493	1316.74	232.27				14.1004	697.663	505.558
	13.0847	1261.17	243.8				14.1386	670.134	506.818
	13.1201	1191.55	244.14				14.1768	662.218	597.325
	13.1554	1224.82	239.311				14.215	688.123	660.623
	13.1908	1310.76	222.722				14.2532	717.378	654.639
	13.2262	1384.38	207.113				14.2915	725.31	587.515
	13.2615	1406.62	203.734				14.3297	709.739	520.702
	13.2969	1374.77	202.989				14.3679	716.115	521.423
	13.3323	1364.98	209.035				14.4061	734.696	550.391
	13.3676	1407.31	228.133				14.4443	722.627	571.414
	13.403	1396.38	254.935				14.4825	679.025	572.127
	13.4383	1346.14	268.77				14.5207	658.36	565.949
	13.4737	1316.52	261.46				14.5589	634.102	557.006
	13.5091	1289.76	239.688				14.5972	585.056	548.464
	13.5444	1253.52	210.036				14.6354	569.731	560.611
	13.5798	1220.19	195.256				14.6736	581.391	566.009
	13.6152	1204.94	195.259				14.7118	581.24	554.036
	13.6505	1179.58	200.717				14.75	599.434	546.853
	13.6859	1101.54	212.212				14.7882	582.357	556.271
	13.7213	1102.97	212.028				14.8264	536.824	540.05
	13.7566	1212.6	200.342				14.8646	550.109	496.984
	13.792	1277.07	181.688				14.9029	568.009	475.589
	13.8273	1252.85	162.281				14.9411	595.296	465.926
	13.8627	1211.53	147.902				14.9793	672.778	480.4
	13.8981	1210.57	140.771				15.0175	698.683	491.084
	13.9334	1189.54	140.164				15.0557	683.367	503.09
	13.9688	1138.65	147.735				15.0939	632.012	486.399
	14.0042	1096.9	161.465				15.1321	582.177	451.667
	14.0395	1089.24	178.302				15.1703	545.041	445.376
	14.0749	1081.47	188.985				15.2086	501.901	467.456
	14.1103	1062.38	194.244				15.2468	465.849	513.282
	14.1456	1049	193				15.285	472.729	534.098
							15.3232	484.016	523.212
							15.3614	504.447	520.366
							15.3996	544.351	513.037
							15.4378	545.852	510.998
							15.476	559.588	540.655
							15.5143	562.005	551.071
							15.5525	542.949	522.86
							15.5907	525.712	482.652
							15.6289	508.957	457.268
							15.6671	496.826	443.833
							15.7053	470.536	437.4
							15.7435	477.859	462.316
							15.7817	528.136	478.856
							15.82	579.938	477.078
							15.8582	619.597	450.355
							15.8964	632.987	424.579
							15.9346	640.982	425.21
							15.9728	633.812	433.378
							16.011	596.647	439.254
							16.0492	555.527	447.897
							16.0874	569.972	466.436
							16.1257	568.487	463.957
							16.1639	565.801	458.761
							16.2021	555.948	524.696
							16.2403	590.125	602.612
							16.2785	627.713	670.283
							16.3167	651.719	702.44
							16.3549	634.993	672.983
							16.3931	654.304	618.811
							16.4314	700.373	576.161
							16.4696	709.027	559.713
							16.5078	740.499	550.451
							16.546	773.373	514.59
							16.5842	794.163	490.611
							16.6224	774.456	476.624
							16.6606	728	462.4
							16.6988	698.053	470.61
							16.7371	659.266	477.118
							16.7753	673.812	463.927
							16.8135	722.044	433.602
							16.8517	739.188	441.722
							16.8899	753.117	475.419
							16.9281	764.365	504.023
							16.9663	745.688	508.769
							17.0045	733.283	475.243
							17.0428	720.241	421.554
							17.081	714.138	393.467
							17.1192	713.795	397.449
							17.1574	722.459	420.436
							17.1956	710.357	396.763
							17.2338	691.955	360.034
							17.272	704.43	360.586
							17.3102	766.893	392.595
							17.3485	805.673	409.143
							17.3867	770.97	412.853
							17.4249	697.253	452.14
							17.4631	749.211	490.13
							17.5013	796.505	508.753
							17.5395	792.19	521.372
							17.5777	757.683	517.204
							17.6159	733.708	482.13
							17.6542	765.917	467.929
							17.6924	792.489	444.762
							17.7306	767.516	446.292
							17.7688	700.688	447.862
							17.807	670.405	440.185
							17.8452	686.818	447.261
							17.8834	708.856	470.418
							17.9216	692.274	464.356
							17.9599	677.493	435.584
							17.9981	704.505	418.584
							18.0363	752.62	420.516
							18.0745	839.886	441.091
							18.1127	878.76	466.629
							18.1509	837.704	478.262
							18.1891	794.732	456.02
							18.2273	763.934	449.008
							18.2656	767.351	467.135
							18.3038	768.783	496.193
							18.342	765.399	538.012
							18.3802	733.3	563.413
							18.4184	673.16	552.042
							18.4566	649.525	508.236
							18.4948	688.124	495.1
							18.533	747.462	522.497
							18.5713	793.663	533.634
							18.6095	795.214	517.454
							18.6477	737.21	468.941
							18.6859	674.887	406.424
							18.7241	700.823	352.558
							18.7623	769.268	339.388
							18.8005	781.189	345.155
							18.8387	728.141	332.314
							18.877	686.904	299.991
							18.9152	679.866	268.776
							18.9534	663.166	255.706
							18.9916	644.076	260.081
							19.0298	660.045	265.523
							19.068	665.057	270.478
							19.1062	652.446	272.099
							19.1444	666.912	278.588
							19.1827	670.848	292.289
							19.2209	656.227	288.807
							19.2591	665.395	270.999
							19.2973	686.339	255.622
							19.3355	691.874	274.009
							19.3737	701.076	302.403
							19.4119	712.237	304.401
							19.4501	712.81	289.93
							19.4884	714.112	293.72
							19.5266	751.233	298.955
							19.5648	735.396	310.753
							19.603	674.446	313.177
							19.6412	660.06	311.334
							19.6794	672.415	300.399
							19.7176	667.432	288.811
							19.7558	645.087	299.827
							19.7941	630.319	319.9
							19.8323	656.082	337.506
							19.8705	668.832	359.909
							19.9087	658.919	363.068
							19.9469	640.325	353.597
							19.9851	638.842	324.284
							20.0233	670.558	286.422
							20.0615	715.797	303.751
							20.0998	713.56	329.828
							20.138	677.973	366.305
							20.1762	713.784	354.644
							20.2144	746.119	364.562
							20.2526	730.452	378.664
							20.2908	704.045	414.467
							20.329	719.052	457.311
							20.3672	722.092	500.216
							20.4055	715.983	518.981
							20.4437	704.899	517.306
							20.4819	697.196	514.651
							20.5201	707.451	499.684
							20.5583	713.999	471.136
							20.5965	712.427	436.456
							20.6347	651.061	413.86
							20.6729	603.143	401.206
							20.7112	581.477	405.187
							20.7494	601.211	423.95
							20.7876	610.257	414.258
							20.8258	595	417
