# Supplementary material for: PTEN deficiency exposes a requirement for an ARF GTPase module for integrin‐dependent invasion in ovarian cancer
Source: EMBO J. 2023 Aug 14;42(18):e113987. doi: 10.15252/embj.2023113987 (PMC10505920; doi:10.15252/embj.2023113987)
Supplement: Supplementary file 22 — Source Data for Figure 4 [file EMBJ-42-e113987-s026.zip › Figure 4/4A-B/Source Data 4A-B.xlsx]

## Sheet: Source Data 4B-C
	AreaMeasurementsOverTime_DMSOControl						ShapeClassification_ShapeChangeOverTimeHeatmap_CMH_DMSO
Panel 4A							Panel 4B
	Sample	variable	ChunkIntervalGroup	value	pvalue		Sample	ShapeClassification	ChunkIntervalGroup	Proportion	FC	pvalue	breslow
	ARF5_3	Area	6	-0.462544	3.0425e-59		ARF5_3	Hyperprotrusive	6	-1.73277	0.265694	1.65347e-83	0.0011618
	ARF6_3	Area	6	-0.456274	8.965e-49		ARF5_3	Hyperprotrusive	12	-1.48155	0.505831	4.25992e-33	1
	ARF5_3	Area	12	-0.412568	5.29756e-50		ARF5_3	Hyperprotrusive	18	-1.23727	0.510319	1.25147e-51	0.268869
	ARF6_3	Area	12	-0.43596	8.96733e-89		ARF5_3	Hyperprotrusive	24	-0.596443	0.689391	3.41296e-32	0.176646
	ARF5_3	Area	18	-0.326994	2.87351e-34		ARF5_3	Hyperprotrusive	30	-0.0471278	0.814041	1.9729e-16	0.148736
	ARF6_3	Area	18	-0.390434	1.49028e-119		ARF5_3	Hyperprotrusive	36	0.350169	0.836133	7.98188e-19	3.24839e-06
	ARF5_3	Area	24	-0.200765	6.74118e-18		ARF5_3	Hyperprotrusive	42	0.717902	0.89718	5.99041e-09	0.554787
	ARF6_3	Area	24	-0.341966	4.18368e-168		ARF5_3	Hyperprotrusive	48	0.853145	0.9074	7.4346e-07	0.000105371
	ARF5_3	Area	30	-0.0723052	6.89664e-15		ARF5_3	Hyperprotrusive	54	0.902168	0.898748	6.5402e-07	0.000360897
	ARF6_3	Area	30	-0.300008	1.18833e-206		ARF5_3	Hyperprotrusive	60	0.851997	0.882432	1.3263e-07	1
	ARF5_3	Area	36	0.149243	2.39965e-07		ARF5_3	Hyperprotrusive	66	0.718299	0.873154	3.91058e-07	1
	ARF6_3	Area	36	-0.263619	1.07763e-133		ARF5_3	Hyperprotrusive	72	0.701487	0.876904	5.70484e-10	0.769725
	ARF5_3	Area	42	0.57389	7.67585e-06		ARF5_3	Smooth	6	1.73277	1.24142	1.65347e-83	0.0011618
	ARF6_3	Area	42	-0.232339	2.3159e-118		ARF5_3	Smooth	12	1.48155	1.17997	4.25992e-33	1
	ARF5_3	Area	48	0.873163	0.0289387		ARF5_3	Smooth	18	1.23727	1.32194	1.25147e-51	0.268869
	ARF6_3	Area	48	-0.206307	6.31601e-107		ARF5_3	Smooth	24	0.596443	1.3797	3.41296e-32	0.176646
	ARF5_3	Area	54	1.11153	1		ARF5_3	Smooth	30	0.0471278	1.34835	1.9729e-16	0.148736
	ARF6_3	Area	54	-0.176467	1.78998e-118		ARF5_3	Smooth	36	-0.350169	1.53585	7.98188e-19	3.24839e-06
	ARF5_3	Area	60	1.1715	1		ARF5_3	Smooth	42	-0.717902	1.49071	5.99041e-09	0.554787
	ARF6_3	Area	60	-0.162123	3.36534e-121		ARF5_3	Smooth	48	-0.853145	1.56213	7.4346e-07	0.000105371
	ARF5_3	Area	66	1.27635	1		ARF5_3	Smooth	54	-0.902168	1.75593	6.5402e-07	0.000360897
	ARF6_3	Area	66	-0.152577	2.33839e-136		ARF5_3	Smooth	60	-0.851997	1.88302	1.3263e-07	1
	ARF5_3	Area	72	1.10148	8.95433e-06		ARF5_3	Smooth	66	-0.718299	1.71677	3.91058e-07	1
	ARF6_3	Area	72	-0.134291	5.86959e-146		ARF5_3	Smooth	72	-0.701487	1.64972	5.70484e-10	0.769725
	Scramble	Area	6	-0.378255	1		ARF6_3	Hyperprotrusive	6	-0.826379	0.430187	3.50513e-54	5.32907e-15
	Scramble	Area	12	-0.332459	1		ARF6_3	Hyperprotrusive	12	-2.23717	0.287755	1.26307e-88	0.00184944
	Scramble	Area	18	-0.243623	1		ARF6_3	Hyperprotrusive	18	-1.34948	0.240654	6.53984e-158	1.45308e-07
	Scramble	Area	24	-0.122397	1		ARF6_3	Hyperprotrusive	24	0.732912	0.253029	3.72765e-234	8.7838e-07
	Scramble	Area	30	0.0239927	1		ARF6_3	Hyperprotrusive	30	0.0148278	0.19035	0	2.62021e-07
	Scramble	Area	36	0.302577	1		ARF6_3	Hyperprotrusive	36	-0.0211806	0.161065	0	5.30605e-10
	Scramble	Area	42	0.847411	1		ARF6_3	Hyperprotrusive	42	0.047307	0.150929	0	2.6373e-10
	Scramble	Area	48	1.09782	1		ARF6_3	Hyperprotrusive	48	0.917776	0.166625	0	6.38833e-10
	Scramble	Area	54	1.05652	1		ARF6_3	Hyperprotrusive	54	0.777518	0.158881	0	3.08789e-05
	Scramble	Area	60	1.20486	1		ARF6_3	Hyperprotrusive	60	1.02803	0.164729	0	0.0223201
	Scramble	Area	66	1.34896	1		ARF6_3	Hyperprotrusive	66	0.339776	0.154093	2.4937e-304	1
	Scramble	Area	72	1.51755	1		ARF6_3	Hyperprotrusive	72	0.576062	0.161629	1.06427e-284	1
							ARF6_3	Smooth	6	0.826379	1.18734	3.50513e-54	5.32907e-15
							ARF6_3	Smooth	12	2.23717	1.2594	1.26307e-88	0.00184944
							ARF6_3	Smooth	18	1.34948	1.49923	6.53984e-158	1.45308e-07
							ARF6_3	Smooth	24	-0.732912	1.91313	3.72765e-234	8.7838e-07
							ARF6_3	Smooth	30	-0.0148278	2.51668	0	2.62021e-07
							ARF6_3	Smooth	36	0.0211806	3.74333	0	5.30605e-10
							ARF6_3	Smooth	42	-0.047307	5.0522	0	2.6373e-10
							ARF6_3	Smooth	48	-0.917776	6.05899	0	6.38833e-10
							ARF6_3	Smooth	54	-0.777518	7.27966	0	3.08789e-05
							ARF6_3	Smooth	60	-1.02803	7.27348	0	0.0223201
							ARF6_3	Smooth	66	-0.339776	5.77998	2.4937e-304	1
							ARF6_3	Smooth	72	-0.576062	5.42506	1.06427e-284	1
							Scramble	Hyperprotrusive	6	-1.72958	1	1	1
							Scramble	Hyperprotrusive	12	-1.64928	1	1	1
							Scramble	Hyperprotrusive	18	-1.11623	1	1	1
							Scramble	Hyperprotrusive	24	-0.485811	1	1	1
							Scramble	Hyperprotrusive	30	-0.066923	1	1	1
							Scramble	Hyperprotrusive	36	0.400993	1	1	1
							Scramble	Hyperprotrusive	42	0.651528	1	1	1
							Scramble	Hyperprotrusive	48	0.782235	1	1	1
							Scramble	Hyperprotrusive	54	0.878046	1	1	1
							Scramble	Hyperprotrusive	60	0.880606	1	1	1
							Scramble	Hyperprotrusive	66	0.745546	1	1	1
							Scramble	Hyperprotrusive	72	0.708874	1	1	1
							Scramble	Smooth	6	1.72958	1	1	1
							Scramble	Smooth	12	1.64928	1	1	1
							Scramble	Smooth	18	1.11623	1	1	1
							Scramble	Smooth	24	0.485811	1	1	1
							Scramble	Smooth	30	0.066923	1	1	1
							Scramble	Smooth	36	-0.400993	1	1	1
							Scramble	Smooth	42	-0.651528	1	1	1
							Scramble	Smooth	48	-0.782235	1	1	1
							Scramble	Smooth	54	-0.878046	1	1	1
							Scramble	Smooth	60	-0.880606	1	1	1
							Scramble	Smooth	66	-0.745546	1	1	1
							Scramble	Smooth	72	-0.708874	1	1	1

## Sheet: Info
4A: Normalised Area measurement across time and calculated p-values to DMSO control across time points
4B: Fold change of Hyperprotrusive or Spherical ("Smooth") phenotype proportion across time and calculated p-values and Breslow-Day p value to DMSO control across time points
