# Supplementary material for: PTEN deficiency exposes a requirement for an ARF GTPase module for integrin‐dependent invasion in ovarian cancer
Source: EMBO J. 2023 Aug 14;42(18):e113987. doi: 10.15252/embj.2023113987 (PMC10505920; doi:10.15252/embj.2023113987)
Supplement: Supplementary file 22 — Source Data for Figure 4 [file EMBJ-42-e113987-s026.zip › Figure 4/4G/Source Data 4G.xlsx]

## Sheet: Sheet1
Length	Arf6	actin
0	0	1
0.0707	0	1
0.1414	0	1
0.2121	0	1
0.2829	0	1
0.3536	0	0.984
0.4243	0	1
0.495	0	1
0.5657	0	1
0.6364	0	0.87
0.7071	0	0.947
0.7779	0	0.913
0.8486	0	0.789
0.9193	0	1.846
0.99	0	1.521
1.0607	0	1.17
1.1314	0	1
1.2021	0	1
1.2729	0	1
1.3436	0	1
1.4143	0	1.377
1.485	0	1.368
1.5557	0	0.496
1.6264	0	1
1.6971	0	1
1.7679	0	1.003
1.8386	0	0.986
1.9093	0	0.703
1.98	0	1.042
2.0507	0	1.522
2.1214	0	1.49
2.1921	0	1.341
2.2629	0	0.825
2.3336	0	0.6
2.4043	0	0.288
2.475	0	0
2.5457	0	0.177
2.6164	0	0.268
2.6871	0	3
2.7579	0	4.479
2.8286	0	1.019
2.8993	0	1.359
2.97	0	1.548
3.0407	0	2.179
3.1114	0	3.645
3.1821	0	2.628
3.2529	0	3.41
3.3236	0	2.998
3.3943	0	1.094
3.465	0	0.958
3.5357	0	1.501
3.6064	0	2.377
3.6771	0	6.64
3.7479	0	7.751
3.8186	0	5.878
3.8893	0	5.289
3.96	0.684	4.878
4.0307	1.75	6
4.1014	1.956	6.898
4.1721	3.158	5.703
4.2429	4.986	7.632
4.3136	6.517	7.105
4.3843	10.269	7.537
4.455	13.033	5.642
4.5257	13.324	1.809
4.5964	19.86	9.026
4.6671	28.839	13.571
4.7379	38.161	24.36
4.8086	44.515	30.645
4.8793	60.292	36.42
4.95	84.307	50.634
5.0207	105.669	78.203
5.0914	126.812	114.269
5.1621	147.677	156.758
5.2329	155.873	190.427
5.3036	156.753	200.391
5.3743	159	216
5.445	175.115	194.584
5.5157	183.172	181.945
5.5864	185.898	170.788
5.6571	180.74	173.917
5.7279	172.76	163.102
5.7986	159.105	177.305
5.8693	154.414	192.941
5.94	156.648	191.191
6.0107	158.251	178.681
6.0814	147.812	195.645
6.1521	137.136	202.882
6.2229	161.648	235.665
6.2936	153.269	236.839
6.3643	143.416	211.601
6.435	142.215	193.583
6.5057	127.981	168.332
6.5764	112.489	146.757
6.6471	102.042	106.709
6.7179	90	62.75
6.7886	85.343	54.909
6.8593	82.882	47.638
6.93	87.848	54.878
7.0007	92.643	63.066
7.0714	90.219	55.294
7.1421	84.88	38.997
7.2129	88.391	47.947
7.2836	88.616	31.614
7.3543	80.756	32.828
7.425	83.479	29.952
7.4957	79.64	28.152
7.5664	76.657	26.718
7.6371	78.914	22.845
7.7079	79.438	23.548
7.7786	80.382	25.302
7.8493	73.318	25.261
7.92	67.482	16.814
7.9907	62.893	23.792
8.0614	63	20
8.1321	61.677	21.316
8.2029	64.626	25.069
8.2736	66.846	21.666
8.3443	68.92	15.634
8.415	68.758	16.814
8.4857	70.244	22.74
8.5564	77.796	23.612
8.6271	75.368	19.089
8.6979	70.976	18.941
8.7686	70.258	21.388
8.8393	67.546	24.001
8.91	69.546	27.695
8.9807	60.983	28.654
9.0514	63.385	16.967
9.1221	65.075	15.833
9.1929	63.269	14.011
9.2636	61.811	15.936
9.3343	65.102	21.537
9.405	71.75	24.5
9.4757	77.402	21.795
9.5464	71.512	18.005
9.6171	62.357	20.003
9.6879	66.597	16.213
9.7586	80.695	22.543
9.8293	81.435	22.237
9.9	78.914	16.51
9.9707	72.684	8.316
10.0414	66.975	11.753
10.1121	68.599	11.47
10.1829	70.668	11.859
10.2536	71.029	14.793
10.3243	71.418	15.67
10.395	67.34	14.315
10.4657	67.828	12.859
10.5364	75.062	12.642
10.6071	77.382	13.302
10.6779	80.177	15.814
10.7486	79	15
