# Supplementary material for: PTEN deficiency exposes a requirement for an ARF GTPase module for integrin‐dependent invasion in ovarian cancer
Source: EMBO J. 2023 Aug 14;42(18):e113987. doi: 10.15252/embj.2023113987 (PMC10505920; doi:10.15252/embj.2023113987)
Supplement: Supplementary file 24 — Source Data for Figure 6 [file EMBJ-42-e113987-s009.zip]

Archive with 74 entries (55 files):
- Figure 6/
- Figure 6/6H/
- Figure 6/6H/Source Data 6H.xlsx
- __MACOSX/
- __MACOSX/Figure 6/
- __MACOSX/Figure 6/6H/
- __MACOSX/Figure 6/6H/._Source Data 6H.xlsx
- Figure 6/.DS_Store
- __MACOSX/Figure 6/._.DS_Store
- Figure 6/6K-O/
- Figure 6/6K-O/Source Data 6K-O.xlsx
- __MACOSX/Figure 6/6K-O/
- __MACOSX/Figure 6/6K-O/._Source Data 6K-O.xlsx
- Figure 6/6C/
- Figure 6/6C/Source Data 6C.ai
- __MACOSX/Figure 6/6C/
- __MACOSX/Figure 6/6C/._Source Data 6C.ai
- Figure 6/6G/
- Figure 6/6G/sgAgap1 + mNG AGAP1_L t=24h.tif
- Figure 6/6G/sgNT + mNG t=72.tif
- Figure 6/6G/sgAgap1 + mNG AGAP1_S t=72h.tif
- Figure 6/6G/sgAgap1 + mNG AGAP1_S t=60h.tif
- Figure 6/6G/sgAgap1 + mNG AGAP1_L t=72.tif
- Figure 6/6G/sgAgap1 + mNG t=60h.tif
- Figure 6/6G/sgNT + mNG t=72_Full.tif
- __MACOSX/Figure 6/6G/
- __MACOSX/Figure 6/6G/._sgNT + mNG t=72_Full.tif
- Figure 6/6G/sgNT + mNG t=24.tif
- Figure 6/6G/sgAgap1 + mNG AGAP1_S t=72_Full.tif
- __MACOSX/Figure 6/6G/._sgAgap1 + mNG AGAP1_S t=72_Full.tif
- Figure 6/6G/sgAgap1 + mNG AGAP1_L t=72_Full.tif
- __MACOSX/Figure 6/6G/._sgAgap1 + mNG AGAP1_L t=72_Full.tif
- Figure 6/6G/sgAgap1 + mNG t=48h.tif
- Figure 6/6G/sgAgap1 + mNG AGAP1_S t=48h.tif
- Figure 6/6G/sgNT + mNG t=1h.tif
- Figure 6/6G/sgAgap1 + mNG AGAP1_L t=12h.tif
- Figure 6/6G/sgNT + mNG t=36.tif
- Figure 6/6G/sgAgap1 + mNG t=24h.tif
- Figure 6/6G/sgAgap1 + mNG AGAP1_S t=24h.tif
- Figure 6/6G/sgAgap1 + mNG AGAP1_S t=12h.tif
- Figure 6/6G/sgAgap1 + mNG t=72h.tif
- Figure 6/6G/sgAgap1 + mNG AGAP1_S t=36h.tif
- Figure 6/6G/sgAgap1 + mNG AGAP1_L t=1h.tif
- Figure 6/6G/sgAgap1 + mNG AGAP1_L t=36h.tif
- Figure 6/6G/sgAgap1 + mNG AGAP1_S t=1h.tif
- Figure 6/6G/sgNT + mNG t=48.tif
- Figure 6/6G/sgNT + mNG t=60.tif
- Figure 6/6G/sgAgap1 + mNG AGAP1_L t=60h.tif
- Figure 6/6G/sgAgap1 + mNG t=1h.tif
- Figure 6/6G/sgAgap1 + mNG t=36h.tif
- Figure 6/6G/sgAgap1 + mNG t=12h.tif
- Figure 6/6G/sgAgap1 + mNG AGAP1_L t=48h.tif
- Figure 6/6G/sgNT + mNG t=12.tif
- Figure 6/6G/sgAgap1 + mNG t=72h_Full.tif
- __MACOSX/Figure 6/6G/._sgAgap1 + mNG t=72h_Full.tif
- Figure 6/6E-F/
- Figure 6/6E-F/.DS_Store
- __MACOSX/Figure 6/6E-F/
- __MACOSX/Figure 6/6E-F/._.DS_Store
- Figure 6/6E-F/Source Data 6E-F.xlsx
- __MACOSX/Figure 6/6E-F/._Source Data 6E-F.xlsx
- Figure 6/6B/
- Figure 6/6B/Source Data 6B.xlsx
- __MACOSX/Figure 6/6B/
- __MACOSX/Figure 6/6B/._Source Data 6B.xlsx
- Figure 6/6I-J/
- Figure 6/6I-J/Source Data 6I-J.xlsx
- __MACOSX/Figure 6/6I-J/
- __MACOSX/Figure 6/6I-J/._Source Data 6I-J.xlsx
- Figure 6/6D/
- Figure 6/6D/Source Data 6D.xlsx
- __MACOSX/Figure 6/6D/
- __MACOSX/Figure 6/6D/._Source Data 6D.xlsx
- __MACOSX/._Figure 6
