# Supplementary material for: PTEN deficiency exposes a requirement for an ARF GTPase module for integrin‐dependent invasion in ovarian cancer
Source: EMBO J. 2023 Aug 14;42(18):e113987. doi: 10.15252/embj.2023113987 (PMC10505920; doi:10.15252/embj.2023113987)
Supplement: Supplementary file 24 — Source Data for Figure 6 [file EMBJ-42-e113987-s009.zip › Figure 6/6H/Source Data 6H.xlsx]

## Sheet: Sheet1
Figure 6H
	ARF6 mRNA Epithelium					ARF6 mRNA stroma
	Ovarian surface epthelium	Tumor epthelial component				Normal ovarian stroma	Ovarian cancer stroma
GSM997630	1.14583				GSM997591	-1.31355
GSM997631	0.944206				GSM997592	-2.1101
GSM997632	1.2574				GSM997593	-1.91441
GSM997633	0.512315				GSM997594	-1.68039
GSM997634	1.27822				GSM997595	-1.305
GSM997635	0.519045				GSM997596	-0.678414
GSM997636		0.886117			GSM997597	-2.34645
GSM997637		-1.18671			GSM997598	-0.581145
GSM997638		-0.398277			GSM997599		1.20567
GSM997639		-1.83535			GSM997600		0.610787
GSM997640		-0.387638			GSM997601		-1.45453
GSM997641		-0.714621			GSM997602		0.837266
GSM997642		0.512961			GSM997603		0.128742
GSM997643		-0.574469			GSM997604		0.884704
GSM997644		-0.787052			GSM997605		-2.17456
GSM997645		-0.078085			GSM997606		0.907491
GSM997646		0.146208			GSM997607		0.127872
GSM997647		0.840593			GSM997608		-0.215312
GSM997648		0.796989			GSM997609		0.651177
GSM997649		-1.22916			GSM997610		0.509976
GSM997650		-0.296716			GSM997611		-0.308557
GSM997651		-0.408125			GSM997612		-0.519615
GSM997652		0.370064			GSM997613		0.8431
GSM997653		-0.2592			GSM997614		0.136348
GSM997654		-0.251545			GSM997615		0.230991
GSM997655		-0.606976			GSM997616		-1.15308
GSM997656		-1.12051			GSM997617		-0.749317
GSM997657		-0.293883			GSM997618		0.877166
GSM997658		-0.862187			GSM997619		-1.20781
GSM997659		-0.327634			GSM997620		0.0221138
GSM997660		0			GSM997621		0.621129
GSM997661		0.415444			GSM997622		-0.0483856
GSM997662		-0.0559177			GSM997623		1.13684
GSM997663		-0.617038			GSM997624		0.976083
GSM997664		0.048626			GSM997625		0.164842
GSM997665		-0.227966			GSM997626		-0.559538
GSM997666		-1.24322			GSM997627		0.547275
GSM997667		-0.833871			GSM997628		0.875598
					GSM997629		0.590738

## Sheet: Info
Arf6 mRNA levels in stroma vs Epithelium, tumour vs non-tumour sample from GSE40695
