# Supplementary material for: PTEN deficiency exposes a requirement for an ARF GTPase module for integrin‐dependent invasion in ovarian cancer
Source: EMBO J. 2023 Aug 14;42(18):e113987. doi: 10.15252/embj.2023113987 (PMC10505920; doi:10.15252/embj.2023113987)
Supplement: Supplementary file 24 — Source Data for Figure 6 [file EMBJ-42-e113987-s009.zip › Figure 6/6K-O/Source Data 6K-O.xlsx]

## Sheet: 6K
Overall
(A) ARF6 mRNA.ZtoAll: M1
Case ID	Study ID	Number at Risk	Status	Survival Rate	Time (months)
TCGA-25-1631	ov_tcga_pan_can_atlas_2018	150	deceased	0.993333	0.295887
TCGA-24-2262	ov_tcga_pan_can_atlas_2018	149	deceased	0.986667	0.36164
TCGA-VG-A8LO	ov_tcga_pan_can_atlas_2018	148	deceased	0.98	0.789032
TCGA-25-1312	ov_tcga_pan_can_atlas_2018	147	deceased	0.973333	1.01917
TCGA-57-1585	ov_tcga_pan_can_atlas_2018	146	deceased	0.966667	1.74245
TCGA-61-1740	ov_tcga_pan_can_atlas_2018	145	deceased	0.96	2.43285
TCGA-20-1687	ov_tcga_pan_can_atlas_2018	144	censored	0.96	2.66298
TCGA-25-2401	ov_tcga_pan_can_atlas_2018	143	deceased	0.953287	2.95887
TCGA-09-1673	ov_tcga_pan_can_atlas_2018	142	censored	0.953287	3.02462
TCGA-23-1111	ov_tcga_pan_can_atlas_2018	141	censored	0.953287	3.22188
TCGA-61-2003	ov_tcga_pan_can_atlas_2018	140	censored	0.953287	4.01091
TCGA-61-2088	ov_tcga_pan_can_atlas_2018	139	censored	0.953287	4.76707
TCGA-24-2019	ov_tcga_pan_can_atlas_2018	138	censored	0.953287	4.8657
TCGA-24-1850	ov_tcga_pan_can_atlas_2018	137	censored	0.953287	5.52323
TCGA-61-1900	ov_tcga_pan_can_atlas_2018	136	censored	0.953287	5.78624
TCGA-24-1424	ov_tcga_pan_can_atlas_2018	135	censored	0.953287	6.01637
TCGA-30-1862	ov_tcga_pan_can_atlas_2018	134	deceased	0.946173	6.115
TCGA-61-2102	ov_tcga_pan_can_atlas_2018	133	deceased	0.939059	6.47664
TCGA-24-1419	ov_tcga_pan_can_atlas_2018	132	censored	0.939059	7.85745
TCGA-24-1418	ov_tcga_pan_can_atlas_2018	131	censored	0.939059	7.98895
TCGA-36-1575	ov_tcga_pan_can_atlas_2018	130	censored	0.939059	8.54785
TCGA-24-1436	ov_tcga_pan_can_atlas_2018	129	deceased	0.931779	8.54785
TCGA-09-1674	ov_tcga_pan_can_atlas_2018	128	censored	0.931779	8.54785
TCGA-24-1469	ov_tcga_pan_can_atlas_2018	127	censored	0.931779	9.10675
TCGA-WR-A838	ov_tcga_pan_can_atlas_2018	126	deceased	0.924384	9.99441
TCGA-61-1721	ov_tcga_pan_can_atlas_2018	125	censored	0.924384	11.1122
TCGA-24-1847	ov_tcga_pan_can_atlas_2018	124	censored	0.924384	11.2766
TCGA-5X-AA5U	ov_tcga_pan_can_atlas_2018	123	censored	0.924384	11.8684
TCGA-25-2397	ov_tcga_pan_can_atlas_2018	122	deceased	0.916807	11.9999
TCGA-3P-A9WA	ov_tcga_pan_can_atlas_2018	121	censored	0.916807	13.8081
TCGA-61-2000	ov_tcga_pan_can_atlas_2018	120	censored	0.916807	14.4985
TCGA-25-1870	ov_tcga_pan_can_atlas_2018	119	deceased	0.909103	14.9587
TCGA-24-1548	ov_tcga_pan_can_atlas_2018	118	deceased	0.901399	16.208
TCGA-24-2293	ov_tcga_pan_can_atlas_2018	117	deceased	0.893694	16.6354
TCGA-25-1626	ov_tcga_pan_can_atlas_2018	116	deceased	0.88599	17.03
TCGA-24-1567	ov_tcga_pan_can_atlas_2018	115	deceased	0.878286	17.2272
TCGA-29-1761	ov_tcga_pan_can_atlas_2018	114	deceased	0.870581	17.3587
TCGA-13-0730	ov_tcga_pan_can_atlas_2018	113	deceased	0.862877	17.819
TCGA-29-1705	ov_tcga_pan_can_atlas_2018	112	deceased	0.855173	18.2464
TCGA-24-2033	ov_tcga_pan_can_atlas_2018	111	deceased	0.847469	18.4765
TCGA-25-1623	ov_tcga_pan_can_atlas_2018	110	deceased	0.839764	18.5751
TCGA-24-1434	ov_tcga_pan_can_atlas_2018	109	deceased	0.83206	18.6738
TCGA-31-1950	ov_tcga_pan_can_atlas_2018	108	censored	0.83206	18.7724
TCGA-OY-A56Q	ov_tcga_pan_can_atlas_2018	107	censored	0.83206	18.9368
TCGA-25-2399	ov_tcga_pan_can_atlas_2018	106	deceased	0.824211	19.9888
TCGA-59-A5PD	ov_tcga_pan_can_atlas_2018	105	deceased	0.816361	20.5148
TCGA-09-2054	ov_tcga_pan_can_atlas_2018	104	deceased	0.808511	20.9422
TCGA-36-1570	ov_tcga_pan_can_atlas_2018	103	censored	0.808511	21.534
TCGA-24-0975	ov_tcga_pan_can_atlas_2018	102	deceased	0.800585	21.797
TCGA-61-2113	ov_tcga_pan_can_atlas_2018	101	deceased	0.792658	22.2244
TCGA-24-1474	ov_tcga_pan_can_atlas_2018	100	deceased	0.784732	22.2244
TCGA-31-1951	ov_tcga_pan_can_atlas_2018	99	censored	0.784732	22.4874
TCGA-36-1571	ov_tcga_pan_can_atlas_2018	98	deceased	0.776724	22.8491
TCGA-29-1702	ov_tcga_pan_can_atlas_2018	97	deceased	0.768717	23.934
TCGA-25-1871	ov_tcga_pan_can_atlas_2018	96	deceased	0.760709	24.986
TCGA-57-1993	ov_tcga_pan_can_atlas_2018	95	censored	0.760709	25.0847
TCGA-20-1683	ov_tcga_pan_can_atlas_2018	94	censored	0.760709	25.3805
TCGA-36-1577	ov_tcga_pan_can_atlas_2018	93	censored	0.760709	25.7422
TCGA-24-1564	ov_tcga_pan_can_atlas_2018	92	deceased	0.752441	25.8737
TCGA-24-1544	ov_tcga_pan_can_atlas_2018	91	deceased	0.744172	26.9586
TCGA-25-1625	ov_tcga_pan_can_atlas_2018	90	deceased	0.735903	27.6161
TCGA-13-1405	ov_tcga_pan_can_atlas_2018	89	deceased	0.727635	28.5367
TCGA-36-1569	ov_tcga_pan_can_atlas_2018	88	censored	0.727635	29.0956
TCGA-36-1576	ov_tcga_pan_can_atlas_2018	87	censored	0.727635	30.0819
TCGA-31-1946	ov_tcga_pan_can_atlas_2018	86	censored	0.727635	30.1805
TCGA-61-2012	ov_tcga_pan_can_atlas_2018	85	censored	0.727635	30.6408
TCGA-29-1710	ov_tcga_pan_can_atlas_2018	84	deceased	0.718973	31.2654
TCGA-23-1123	ov_tcga_pan_can_atlas_2018	83	deceased	0.71031	33.4681
TCGA-61-1741	ov_tcga_pan_can_atlas_2018	82	deceased	0.701648	33.6654
TCGA-04-1364	ov_tcga_pan_can_atlas_2018	81	deceased	0.692986	33.6654
TCGA-25-1324	ov_tcga_pan_can_atlas_2018	80	deceased	0.684323	34.027
TCGA-24-2026	ov_tcga_pan_can_atlas_2018	79	deceased	0.675661	34.8161
TCGA-09-0369	ov_tcga_pan_can_atlas_2018	78	deceased	0.666999	35.5722
TCGA-29-A5NZ	ov_tcga_pan_can_atlas_2018	77	deceased	0.658336	35.7695
TCGA-61-1738	ov_tcga_pan_can_atlas_2018	76	deceased	0.649674	35.8023
TCGA-25-1634	ov_tcga_pan_can_atlas_2018	75	deceased	0.641012	35.8681
TCGA-10-0936	ov_tcga_pan_can_atlas_2018	74	deceased	0.632349	36.9201
TCGA-25-1320	ov_tcga_pan_can_atlas_2018	73	deceased	0.623687	37.9722
TCGA-25-2393	ov_tcga_pan_can_atlas_2018	72	deceased	0.615025	38.0379
TCGA-24-1616	ov_tcga_pan_can_atlas_2018	71	deceased	0.606362	38.2352
TCGA-29-1694	ov_tcga_pan_can_atlas_2018	70	deceased	0.5977	39.0242
TCGA-OY-A56P	ov_tcga_pan_can_atlas_2018	69	censored	0.5977	39.6818
TCGA-61-2009	ov_tcga_pan_can_atlas_2018	68	censored	0.5977	39.8461
TCGA-29-1695	ov_tcga_pan_can_atlas_2018	67	deceased	0.588779	40.405
TCGA-24-1550	ov_tcga_pan_can_atlas_2018	66	deceased	0.579858	41.0626
TCGA-24-1552	ov_tcga_pan_can_atlas_2018	65	deceased	0.570937	41.3913
TCGA-25-2400	ov_tcga_pan_can_atlas_2018	64	deceased	0.562016	42.016
TCGA-25-1316	ov_tcga_pan_can_atlas_2018	63	deceased	0.553096	42.0489
TCGA-61-1743	ov_tcga_pan_can_atlas_2018	62	deceased	0.544175	43.6927
TCGA-24-1560	ov_tcga_pan_can_atlas_2018	61	deceased	0.535254	44.0872
TCGA-24-2038	ov_tcga_pan_can_atlas_2018	60	deceased	0.526333	44.5146
TCGA-61-2110	ov_tcga_pan_can_atlas_2018	59	deceased	0.517412	44.5146
TCGA-24-2281	ov_tcga_pan_can_atlas_2018	58	censored	0.517412	44.6132
TCGA-24-2023	ov_tcga_pan_can_atlas_2018	57	deceased	0.508335	44.8433
TCGA-30-1860	ov_tcga_pan_can_atlas_2018	56	deceased	0.499257	44.9091
TCGA-25-2398	ov_tcga_pan_can_atlas_2018	55	deceased	0.49018	45.0077
TCGA-31-1944	ov_tcga_pan_can_atlas_2018	54	censored	0.49018	45.5666
TCGA-24-2267	ov_tcga_pan_can_atlas_2018	53	deceased	0.480931	47.5392
TCGA-29-1691	ov_tcga_pan_can_atlas_2018	52	deceased	0.471682	48.3282
TCGA-04-1348	ov_tcga_pan_can_atlas_2018	51	deceased	0.462434	48.7556
TCGA-13-0920	ov_tcga_pan_can_atlas_2018	50	deceased	0.453185	48.7885
TCGA-61-1736	ov_tcga_pan_can_atlas_2018	49	deceased	0.443936	48.7885
TCGA-23-1109	ov_tcga_pan_can_atlas_2018	48	deceased	0.434688	51.3529
TCGA-24-1551	ov_tcga_pan_can_atlas_2018	47	deceased	0.425439	51.9118
TCGA-30-1718	ov_tcga_pan_can_atlas_2018	46	deceased	0.41619	51.9118
TCGA-25-1315	ov_tcga_pan_can_atlas_2018	45	deceased	0.406942	52.0433
TCGA-25-1635	ov_tcga_pan_can_atlas_2018	44	deceased	0.397693	52.0433
TCGA-24-2298	ov_tcga_pan_can_atlas_2018	43	deceased	0.388444	53.2597
TCGA-04-1514	ov_tcga_pan_can_atlas_2018	42	deceased	0.379196	56.5473
TCGA-24-1549	ov_tcga_pan_can_atlas_2018	41	deceased	0.369947	56.5802
TCGA-61-1914	ov_tcga_pan_can_atlas_2018	40	censored	0.369947	56.6131
TCGA-24-2254	ov_tcga_pan_can_atlas_2018	39	deceased	0.360461	57.0733
TCGA-24-1553	ov_tcga_pan_can_atlas_2018	38	deceased	0.350975	58.0925
TCGA-24-2024	ov_tcga_pan_can_atlas_2018	37	deceased	0.34149	58.1583
TCGA-13-0916	ov_tcga_pan_can_atlas_2018	36	censored	0.34149	58.6843
TCGA-25-1632	ov_tcga_pan_can_atlas_2018	35	deceased	0.331733	59.1446
TCGA-61-2097	ov_tcga_pan_can_atlas_2018	34	censored	0.331733	60.624
TCGA-61-2095	ov_tcga_pan_can_atlas_2018	33	deceased	0.32168	61.6432
TCGA-09-1667	ov_tcga_pan_can_atlas_2018	32	censored	0.32168	61.8733
TCGA-25-1633	ov_tcga_pan_can_atlas_2018	31	deceased	0.311303	62.1692
TCGA-29-2427	ov_tcga_pan_can_atlas_2018	30	censored	0.311303	62.4651
TCGA-09-2051	ov_tcga_pan_can_atlas_2018	29	censored	0.311303	63.0897
TCGA-24-1546	ov_tcga_pan_can_atlas_2018	28	deceased	0.300185	64.2733
TCGA-25-1319	ov_tcga_pan_can_atlas_2018	27	deceased	0.289067	64.9965
TCGA-29-2425	ov_tcga_pan_can_atlas_2018	26	censored	0.289067	64.9965
TCGA-61-2098	ov_tcga_pan_can_atlas_2018	25	censored	0.289067	65.5226
TCGA-13-1507	ov_tcga_pan_can_atlas_2018	24	deceased	0.277023	65.5226
TCGA-13-1505	ov_tcga_pan_can_atlas_2018	23	censored	0.277023	65.687
TCGA-25-1328	ov_tcga_pan_can_atlas_2018	22	deceased	0.264431	66.0486
TCGA-29-1763	ov_tcga_pan_can_atlas_2018	21	censored	0.264431	66.8047
TCGA-24-2289	ov_tcga_pan_can_atlas_2018	20	deceased	0.251209	67.3636
TCGA-29-1698	ov_tcga_pan_can_atlas_2018	19	censored	0.251209	68.3171
TCGA-23-1114	ov_tcga_pan_can_atlas_2018	18	deceased	0.237253	68.6787
TCGA-13-A5FT	ov_tcga_pan_can_atlas_2018	17	censored	0.237253	70.454
TCGA-24-1463	ov_tcga_pan_can_atlas_2018	16	deceased	0.222425	72.9197
TCGA-13-1403	ov_tcga_pan_can_atlas_2018	15	deceased	0.207597	77.095
TCGA-13-2060	ov_tcga_pan_can_atlas_2018	14	censored	0.207597	77.8841
TCGA-13-1410	ov_tcga_pan_can_atlas_2018	13	censored	0.207597	81.0073
TCGA-13-0924	ov_tcga_pan_can_atlas_2018	12	censored	0.207597	85.9388
TCGA-13-1481	ov_tcga_pan_can_atlas_2018	11	deceased	0.188724	87.0566
TCGA-13-0800	ov_tcga_pan_can_atlas_2018	10	censored	0.188724	87.484
TCGA-23-2078	ov_tcga_pan_can_atlas_2018	9	censored	0.188724	87.484
TCGA-24-1604	ov_tcga_pan_can_atlas_2018	8	deceased	0.165134	88.3716
TCGA-29-1693	ov_tcga_pan_can_atlas_2018	7	censored	0.165134	101.785
TCGA-24-2027	ov_tcga_pan_can_atlas_2018	6	deceased	0.137611	109.708
TCGA-23-2077	ov_tcga_pan_can_atlas_2018	5	censored	0.137611	115.889
TCGA-59-2351	ov_tcga_pan_can_atlas_2018	4	censored	0.137611	116.119
TCGA-61-2111	ov_tcga_pan_can_atlas_2018	3	censored	0.137611	125.752
TCGA-13-0890	ov_tcga_pan_can_atlas_2018	2	censored	0.137611	145.445
TCGA-24-2020	ov_tcga_pan_can_atlas_2018	1	deceased	0	152.02
(B) ARF6 mRNA.ZtoAll: M2
Case ID	Study ID	Number at Risk	Status	Survival Rate	Time (months)
TCGA-30-1857	ov_tcga_pan_can_atlas_2018	149	deceased	0.993289	0.263011
TCGA-23-1809	ov_tcga_pan_can_atlas_2018	148	censored	0.993289	0.526022
TCGA-04-1519	ov_tcga_pan_can_atlas_2018	147	censored	0.993289	0.789032
TCGA-24-2261	ov_tcga_pan_can_atlas_2018	146	deceased	0.986485	0.789032
TCGA-24-2288	ov_tcga_pan_can_atlas_2018	145	deceased	0.979682	0.821909
TCGA-25-2392	ov_tcga_pan_can_atlas_2018	144	deceased	0.972879	1.01917
TCGA-61-2016	ov_tcga_pan_can_atlas_2018	143	deceased	0.966075	1.18355
TCGA-25-1317	ov_tcga_pan_can_atlas_2018	142	deceased	0.959272	2.00546
TCGA-61-1995	ov_tcga_pan_can_atlas_2018	141	censored	0.959272	2.00546
TCGA-59-2355	ov_tcga_pan_can_atlas_2018	140	deceased	0.95242	2.13696
TCGA-31-1959	ov_tcga_pan_can_atlas_2018	139	censored	0.95242	2.20272
TCGA-30-1855	ov_tcga_pan_can_atlas_2018	138	deceased	0.945518	2.46573
TCGA-25-1322	ov_tcga_pan_can_atlas_2018	137	deceased	0.938617	2.99175
TCGA-25-2396	ov_tcga_pan_can_atlas_2018	136	deceased	0.931715	3.02462
TCGA-24-1843	ov_tcga_pan_can_atlas_2018	135	censored	0.931715	3.48489
TCGA-24-1844	ov_tcga_pan_can_atlas_2018	134	censored	0.931715	3.71503
TCGA-23-1120	ov_tcga_pan_can_atlas_2018	133	censored	0.931715	4.27393
TCGA-24-1846	ov_tcga_pan_can_atlas_2018	132	censored	0.931715	4.37255
TCGA-24-1427	ov_tcga_pan_can_atlas_2018	131	censored	0.931715	4.83282
TCGA-29-1784	ov_tcga_pan_can_atlas_2018	130	censored	0.931715	5.35885
TCGA-59-2363	ov_tcga_pan_can_atlas_2018	129	censored	0.931715	5.4246
TCGA-61-1998	ov_tcga_pan_can_atlas_2018	128	censored	0.931715	5.52323
TCGA-24-1849	ov_tcga_pan_can_atlas_2018	127	censored	0.931715	5.78624
TCGA-24-1425	ov_tcga_pan_can_atlas_2018	126	censored	0.931715	5.95062
TCGA-09-2044	ov_tcga_pan_can_atlas_2018	125	censored	0.931715	6.115
TCGA-24-1423	ov_tcga_pan_can_atlas_2018	124	censored	0.931715	6.24651
TCGA-24-1413	ov_tcga_pan_can_atlas_2018	123	censored	0.931715	6.31226
TCGA-24-1416	ov_tcga_pan_can_atlas_2018	122	censored	0.931715	6.37801
TCGA-31-1953	ov_tcga_pan_can_atlas_2018	121	censored	0.931715	6.70678
TCGA-29-1783	ov_tcga_pan_can_atlas_2018	120	censored	0.931715	7.2328
TCGA-24-1417	ov_tcga_pan_can_atlas_2018	119	censored	0.931715	7.82457
TCGA-24-1842	ov_tcga_pan_can_atlas_2018	118	censored	0.931715	8.31772
TCGA-29-1781	ov_tcga_pan_can_atlas_2018	117	censored	0.931715	8.38347
TCGA-23-1029	ov_tcga_pan_can_atlas_2018	116	censored	0.931715	8.81086
TCGA-59-2352	ov_tcga_pan_can_atlas_2018	115	deceased	0.923613	9.40264
TCGA-09-1659	ov_tcga_pan_can_atlas_2018	114	deceased	0.915511	9.99441
TCGA-24-1928	ov_tcga_pan_can_atlas_2018	113	deceased	0.90741	11.0465
TCGA-57-1583	ov_tcga_pan_can_atlas_2018	112	deceased	0.899308	11.3752
TCGA-29-1776	ov_tcga_pan_can_atlas_2018	111	censored	0.899308	11.8355
TCGA-25-1627	ov_tcga_pan_can_atlas_2018	110	deceased	0.891132	12.9533
TCGA-25-1323	ov_tcga_pan_can_atlas_2018	109	deceased	0.882957	12.9862
TCGA-25-2042	ov_tcga_pan_can_atlas_2018	108	deceased	0.874781	13.019
TCGA-13-1512	ov_tcga_pan_can_atlas_2018	107	censored	0.874781	14.5313
TCGA-29-1778	ov_tcga_pan_can_atlas_2018	106	censored	0.874781	14.9259
TCGA-25-1329	ov_tcga_pan_can_atlas_2018	105	deceased	0.86645	15.0245
TCGA-61-1918	ov_tcga_pan_can_atlas_2018	104	deceased	0.858119	15.7478
TCGA-20-1685	ov_tcga_pan_can_atlas_2018	103	censored	0.858119	16.7012
TCGA-29-1701	ov_tcga_pan_can_atlas_2018	102	deceased	0.849706	16.9313
TCGA-24-1428	ov_tcga_pan_can_atlas_2018	101	censored	0.849706	17.3916
TCGA-13-1411	ov_tcga_pan_can_atlas_2018	100	deceased	0.841209	17.4573
TCGA-09-1670	ov_tcga_pan_can_atlas_2018	99	censored	0.841209	17.9834
TCGA-61-2002	ov_tcga_pan_can_atlas_2018	98	censored	0.841209	17.9834
TCGA-09-0367	ov_tcga_pan_can_atlas_2018	97	deceased	0.832536	17.9834
TCGA-10-0928	ov_tcga_pan_can_atlas_2018	96	deceased	0.823864	18.5094
TCGA-20-1684	ov_tcga_pan_can_atlas_2018	95	censored	0.823864	19.1012
TCGA-24-1558	ov_tcga_pan_can_atlas_2018	94	deceased	0.8151	19.5286
TCGA-25-1628	ov_tcga_pan_can_atlas_2018	93	deceased	0.806335	20.6135
TCGA-61-2109	ov_tcga_pan_can_atlas_2018	92	deceased	0.797571	20.6792
TCGA-61-1724	ov_tcga_pan_can_atlas_2018	91	deceased	0.788806	20.9422
TCGA-57-1584	ov_tcga_pan_can_atlas_2018	90	censored	0.788806	21.1395
TCGA-59-2350	ov_tcga_pan_can_atlas_2018	89	deceased	0.779943	22.323
TCGA-36-1574	ov_tcga_pan_can_atlas_2018	88	censored	0.779943	22.5532
TCGA-57-1582	ov_tcga_pan_can_atlas_2018	87	deceased	0.770978	24.0326
TCGA-36-1580	ov_tcga_pan_can_atlas_2018	86	deceased	0.762013	24.2299
TCGA-29-1770	ov_tcga_pan_can_atlas_2018	85	censored	0.762013	24.3614
TCGA-36-1581	ov_tcga_pan_can_atlas_2018	84	censored	0.762013	24.6901
TCGA-57-1994	ov_tcga_pan_can_atlas_2018	83	censored	0.762013	25.0189
TCGA-23-1026	ov_tcga_pan_can_atlas_2018	82	censored	0.762013	26.8271
TCGA-25-1313	ov_tcga_pan_can_atlas_2018	81	deceased	0.752606	26.9586
TCGA-25-2409	ov_tcga_pan_can_atlas_2018	80	deceased	0.743198	26.9915
TCGA-20-1682	ov_tcga_pan_can_atlas_2018	79	censored	0.743198	27.5175
TCGA-36-1578	ov_tcga_pan_can_atlas_2018	78	censored	0.743198	27.8463
TCGA-61-1728	ov_tcga_pan_can_atlas_2018	77	censored	0.743198	27.8791
TCGA-24-2035	ov_tcga_pan_can_atlas_2018	76	deceased	0.733419	28.175
TCGA-24-1430	ov_tcga_pan_can_atlas_2018	75	deceased	0.72364	28.3723
TCGA-36-1568	ov_tcga_pan_can_atlas_2018	74	censored	0.72364	28.7668
TCGA-25-2404	ov_tcga_pan_can_atlas_2018	73	deceased	0.713727	29.0298
TCGA-09-0364	ov_tcga_pan_can_atlas_2018	72	deceased	0.703815	29.1613
TCGA-30-1891	ov_tcga_pan_can_atlas_2018	71	deceased	0.693902	30.049
TCGA-24-1924	ov_tcga_pan_can_atlas_2018	70	deceased	0.683989	30.2134
TCGA-09-1669	ov_tcga_pan_can_atlas_2018	69	censored	0.683989	30.5093
TCGA-61-2008	ov_tcga_pan_can_atlas_2018	68	censored	0.683989	30.6408
TCGA-29-1697	ov_tcga_pan_can_atlas_2018	67	deceased	0.67378	31.1997
TCGA-61-1907	ov_tcga_pan_can_atlas_2018	66	censored	0.67378	31.2983
TCGA-61-1725	ov_tcga_pan_can_atlas_2018	65	censored	0.67378	31.4298
TCGA-24-2271	ov_tcga_pan_can_atlas_2018	64	deceased	0.663252	31.6271
TCGA-61-1733	ov_tcga_pan_can_atlas_2018	63	censored	0.663252	31.7914
TCGA-23-1027	ov_tcga_pan_can_atlas_2018	62	deceased	0.652555	32.0873
TCGA-25-1314	ov_tcga_pan_can_atlas_2018	61	deceased	0.641857	33.0079
TCGA-29-1696	ov_tcga_pan_can_atlas_2018	60	deceased	0.631159	33.9284
TCGA-25-1321	ov_tcga_pan_can_atlas_2018	59	deceased	0.620462	33.9613
TCGA-13-1506	ov_tcga_pan_can_atlas_2018	58	deceased	0.609764	34.1585
TCGA-59-2354	ov_tcga_pan_can_atlas_2018	57	deceased	0.599067	34.3887
TCGA-29-1711	ov_tcga_pan_can_atlas_2018	56	censored	0.599067	34.6188
TCGA-30-1861	ov_tcga_pan_can_atlas_2018	55	deceased	0.588174	34.7832
TCGA-25-1318	ov_tcga_pan_can_atlas_2018	54	deceased	0.577282	34.9804
TCGA-09-2045	ov_tcga_pan_can_atlas_2018	53	deceased	0.56639	35.1448
TCGA-24-2290	ov_tcga_pan_can_atlas_2018	52	deceased	0.555498	36.2297
TCGA-29-1785	ov_tcga_pan_can_atlas_2018	51	deceased	0.544606	36.2955
TCGA-29-1699	ov_tcga_pan_can_atlas_2018	50	deceased	0.533714	36.3612
TCGA-61-1910	ov_tcga_pan_can_atlas_2018	49	censored	0.533714	37.0516
TCGA-61-1919	ov_tcga_pan_can_atlas_2018	48	deceased	0.522595	38.1694
TCGA-25-1630	ov_tcga_pan_can_atlas_2018	47	deceased	0.511476	38.2023
TCGA-23-1122	ov_tcga_pan_can_atlas_2018	46	deceased	0.500357	39.09
TCGA-24-1557	ov_tcga_pan_can_atlas_2018	45	deceased	0.489238	39.879
TCGA-23-1023	ov_tcga_pan_can_atlas_2018	44	censored	0.489238	40.5365
TCGA-25-1326	ov_tcga_pan_can_atlas_2018	43	deceased	0.47786	41.0626
TCGA-13-0893	ov_tcga_pan_can_atlas_2018	42	deceased	0.466482	43.3639
TCGA-61-1917	ov_tcga_pan_can_atlas_2018	41	deceased	0.455105	43.4297
TCGA-24-1435	ov_tcga_pan_can_atlas_2018	40	deceased	0.443727	43.5283
TCGA-31-1956	ov_tcga_pan_can_atlas_2018	39	censored	0.443727	44.1201
TCGA-04-1362	ov_tcga_pan_can_atlas_2018	38	deceased	0.43205	44.3173
TCGA-61-1737	ov_tcga_pan_can_atlas_2018	37	censored	0.43205	44.8433
TCGA-29-2428	ov_tcga_pan_can_atlas_2018	36	censored	0.43205	45.1064
TCGA-24-1562	ov_tcga_pan_can_atlas_2018	35	deceased	0.419706	45.5009
TCGA-13-0801	ov_tcga_pan_can_atlas_2018	34	deceased	0.407362	45.994
TCGA-29-1690	ov_tcga_pan_can_atlas_2018	33	deceased	0.395017	47.605
TCGA-24-1563	ov_tcga_pan_can_atlas_2018	32	deceased	0.382673	47.7036
TCGA-25-2391	ov_tcga_pan_can_atlas_2018	31	deceased	0.370329	49.0515
TCGA-23-2084	ov_tcga_pan_can_atlas_2018	30	deceased	0.357984	49.8405
TCGA-61-2092	ov_tcga_pan_can_atlas_2018	29	censored	0.357984	51.7145
TCGA-24-1103	ov_tcga_pan_can_atlas_2018	28	deceased	0.345199	54.1145
TCGA-13-1511	ov_tcga_pan_can_atlas_2018	27	deceased	0.332414	54.246
TCGA-09-1668	ov_tcga_pan_can_atlas_2018	26	censored	0.332414	55.3638
TCGA-61-2101	ov_tcga_pan_can_atlas_2018	25	deceased	0.319118	55.4953
TCGA-24-2297	ov_tcga_pan_can_atlas_2018	24	deceased	0.305821	55.8569
TCGA-24-1545	ov_tcga_pan_can_atlas_2018	23	deceased	0.292524	57.4021
TCGA-09-1666	ov_tcga_pan_can_atlas_2018	22	censored	0.292524	57.5994
TCGA-09-0366	ov_tcga_pan_can_atlas_2018	21	deceased	0.278595	57.7638
TCGA-29-1703	ov_tcga_pan_can_atlas_2018	20	deceased	0.264665	59.6706
TCGA-13-0899	ov_tcga_pan_can_atlas_2018	19	deceased	0.250735	66.1472
TCGA-13-1498	ov_tcga_pan_can_atlas_2018	18	deceased	0.236805	66.1472
TCGA-24-1556	ov_tcga_pan_can_atlas_2018	17	deceased	0.222876	70.6184
TCGA-61-2094	ov_tcga_pan_can_atlas_2018	16	censored	0.222876	71.7362
TCGA-13-0897	ov_tcga_pan_can_atlas_2018	15	deceased	0.208017	71.7362
TCGA-04-1365	ov_tcga_pan_can_atlas_2018	14	censored	0.208017	76.569
TCGA-61-2104	ov_tcga_pan_can_atlas_2018	13	censored	0.208017	76.8649
TCGA-23-2081	ov_tcga_pan_can_atlas_2018	12	deceased	0.190683	76.9964
TCGA-29-1688	ov_tcga_pan_can_atlas_2018	11	deceased	0.173348	78.9032
TCGA-24-1930	ov_tcga_pan_can_atlas_2018	10	deceased	0.156013	81.106
TCGA-13-0799	ov_tcga_pan_can_atlas_2018	9	censored	0.156013	83.3416
TCGA-29-1762	ov_tcga_pan_can_atlas_2018	8	deceased	0.136511	86.5963
TCGA-24-1555	ov_tcga_pan_can_atlas_2018	7	deceased	0.11701	88.5031
TCGA-09-1662	ov_tcga_pan_can_atlas_2018	6	deceased	0.0975081	89.325
TCGA-24-1603	ov_tcga_pan_can_atlas_2018	5	deceased	0.0780065	90.147
TCGA-24-1467	ov_tcga_pan_can_atlas_2018	4	deceased	0.0585049	105.993
TCGA-13-0913	ov_tcga_pan_can_atlas_2018	3	censored	0.0585049	109.314
TCGA-13-1497	ov_tcga_pan_can_atlas_2018	2	censored	0.0585049	127.264
TCGA-59-2348	ov_tcga_pan_can_atlas_2018	1	censored	0.0585049	180.195

## Sheet: 6L
Overall
(A) M1
Case ID	Study ID	Number at Risk	Status	Survival Rate	Time (months)
TCGA-30-1857	ov_tcga_pan_can_atlas_2018	203	deceased	0.995074	0.263011
TCGA-25-1631	ov_tcga_pan_can_atlas_2018	202	deceased	0.990148	0.295887
TCGA-04-1519	ov_tcga_pan_can_atlas_2018	201	censored	0.990148	0.789032
TCGA-VG-A8LO	ov_tcga_pan_can_atlas_2018	200	deceased	0.985197	0.789032
TCGA-24-2288	ov_tcga_pan_can_atlas_2018	199	deceased	0.980246	0.821909
TCGA-25-2392	ov_tcga_pan_can_atlas_2018	198	deceased	0.975296	1.01917
TCGA-04-1341	ov_tcga_pan_can_atlas_2018	197	censored	0.975296	1.08492
TCGA-24-1471	ov_tcga_pan_can_atlas_2018	196	censored	0.975296	1.18355
TCGA-25-1317	ov_tcga_pan_can_atlas_2018	195	deceased	0.970294	2.00546
TCGA-61-1995	ov_tcga_pan_can_atlas_2018	194	censored	0.970294	2.00546
TCGA-59-2355	ov_tcga_pan_can_atlas_2018	193	deceased	0.965267	2.13696
TCGA-31-1959	ov_tcga_pan_can_atlas_2018	192	censored	0.965267	2.20272
TCGA-20-1687	ov_tcga_pan_can_atlas_2018	191	censored	0.965267	2.66298
TCGA-23-1032	ov_tcga_pan_can_atlas_2018	190	deceased	0.960186	2.76161
TCGA-20-1686	ov_tcga_pan_can_atlas_2018	189	censored	0.960186	2.926
TCGA-24-1843	ov_tcga_pan_can_atlas_2018	188	censored	0.960186	3.48489
TCGA-24-1844	ov_tcga_pan_can_atlas_2018	187	censored	0.960186	3.71503
TCGA-24-1845	ov_tcga_pan_can_atlas_2018	186	censored	0.960186	3.81366
TCGA-23-1120	ov_tcga_pan_can_atlas_2018	185	censored	0.960186	4.27393
TCGA-24-1846	ov_tcga_pan_can_atlas_2018	184	censored	0.960186	4.37255
TCGA-24-1427	ov_tcga_pan_can_atlas_2018	183	censored	0.960186	4.83282
TCGA-24-1426	ov_tcga_pan_can_atlas_2018	182	censored	0.960186	5.35885
TCGA-59-2363	ov_tcga_pan_can_atlas_2018	181	censored	0.960186	5.4246
TCGA-24-1850	ov_tcga_pan_can_atlas_2018	180	censored	0.960186	5.52323
TCGA-24-1849	ov_tcga_pan_can_atlas_2018	179	censored	0.960186	5.78624
TCGA-61-1900	ov_tcga_pan_can_atlas_2018	178	censored	0.960186	5.78624
TCGA-09-2044	ov_tcga_pan_can_atlas_2018	177	censored	0.960186	6.115
TCGA-13-0714	ov_tcga_pan_can_atlas_2018	176	deceased	0.954731	6.21363
TCGA-24-1423	ov_tcga_pan_can_atlas_2018	175	censored	0.954731	6.24651
TCGA-24-1413	ov_tcga_pan_can_atlas_2018	174	censored	0.954731	6.31226
TCGA-24-1416	ov_tcga_pan_can_atlas_2018	173	censored	0.954731	6.37801
TCGA-61-2102	ov_tcga_pan_can_atlas_2018	172	deceased	0.94918	6.47664
TCGA-29-1783	ov_tcga_pan_can_atlas_2018	171	censored	0.94918	7.2328
TCGA-24-0966	ov_tcga_pan_can_atlas_2018	170	censored	0.94918	7.62731
TCGA-24-1417	ov_tcga_pan_can_atlas_2018	169	censored	0.94918	7.82457
TCGA-24-1419	ov_tcga_pan_can_atlas_2018	168	censored	0.94918	7.85745
TCGA-24-1418	ov_tcga_pan_can_atlas_2018	167	censored	0.94918	7.98895
TCGA-23-1029	ov_tcga_pan_can_atlas_2018	166	censored	0.94918	8.81086
TCGA-59-2352	ov_tcga_pan_can_atlas_2018	165	deceased	0.943427	9.40264
TCGA-09-1659	ov_tcga_pan_can_atlas_2018	164	deceased	0.937675	9.99441
TCGA-WR-A838	ov_tcga_pan_can_atlas_2018	163	deceased	0.931922	9.99441
TCGA-61-1721	ov_tcga_pan_can_atlas_2018	162	censored	0.931922	11.1122
TCGA-57-1583	ov_tcga_pan_can_atlas_2018	161	deceased	0.926134	11.3752
TCGA-29-1776	ov_tcga_pan_can_atlas_2018	160	censored	0.926134	11.8355
TCGA-04-1343	ov_tcga_pan_can_atlas_2018	159	deceased	0.920309	11.8684
TCGA-5X-AA5U	ov_tcga_pan_can_atlas_2018	158	censored	0.920309	11.8684
TCGA-25-2397	ov_tcga_pan_can_atlas_2018	157	deceased	0.914447	11.9999
TCGA-29-1777	ov_tcga_pan_can_atlas_2018	156	censored	0.914447	12.2958
TCGA-13-0725	ov_tcga_pan_can_atlas_2018	155	deceased	0.908548	12.3944
TCGA-24-1464	ov_tcga_pan_can_atlas_2018	154	deceased	0.902648	12.4601
TCGA-25-1323	ov_tcga_pan_can_atlas_2018	153	deceased	0.896748	12.9862
TCGA-13-1512	ov_tcga_pan_can_atlas_2018	152	censored	0.896748	14.5313
TCGA-20-1685	ov_tcga_pan_can_atlas_2018	151	censored	0.896748	16.7012
TCGA-24-1567	ov_tcga_pan_can_atlas_2018	150	deceased	0.89077	17.2272
TCGA-29-1774	ov_tcga_pan_can_atlas_2018	149	censored	0.89077	17.3258
TCGA-29-1761	ov_tcga_pan_can_atlas_2018	148	deceased	0.884751	17.3587
TCGA-13-0730	ov_tcga_pan_can_atlas_2018	147	deceased	0.878732	17.819
TCGA-09-0367	ov_tcga_pan_can_atlas_2018	146	deceased	0.872714	17.9834
TCGA-09-1670	ov_tcga_pan_can_atlas_2018	145	censored	0.872714	17.9834
TCGA-24-2033	ov_tcga_pan_can_atlas_2018	144	deceased	0.866653	18.4765
TCGA-10-0928	ov_tcga_pan_can_atlas_2018	143	deceased	0.860593	18.5094
TCGA-25-1623	ov_tcga_pan_can_atlas_2018	142	deceased	0.854532	18.5751
TCGA-OY-A56Q	ov_tcga_pan_can_atlas_2018	141	censored	0.854532	18.9368
TCGA-23-1116	ov_tcga_pan_can_atlas_2018	140	deceased	0.848428	19.4628
TCGA-24-1558	ov_tcga_pan_can_atlas_2018	139	deceased	0.842325	19.5286
TCGA-04-1517	ov_tcga_pan_can_atlas_2018	138	deceased	0.836221	19.9888
TCGA-10-0938	ov_tcga_pan_can_atlas_2018	137	deceased	0.830117	20.9094
TCGA-61-1724	ov_tcga_pan_can_atlas_2018	136	deceased	0.824013	20.9422
TCGA-57-1584	ov_tcga_pan_can_atlas_2018	135	censored	0.824013	21.1395
TCGA-24-0975	ov_tcga_pan_can_atlas_2018	134	deceased	0.817864	21.797
TCGA-24-0982	ov_tcga_pan_can_atlas_2018	133	deceased	0.811714	22.323
TCGA-59-2350	ov_tcga_pan_can_atlas_2018	132	deceased	0.805565	22.323
TCGA-13-1487	ov_tcga_pan_can_atlas_2018	131	deceased	0.799416	22.3888
TCGA-31-1951	ov_tcga_pan_can_atlas_2018	130	censored	0.799416	22.4874
TCGA-29-1769	ov_tcga_pan_can_atlas_2018	129	censored	0.799416	22.9806
TCGA-29-1702	ov_tcga_pan_can_atlas_2018	128	deceased	0.79317	23.934
TCGA-57-1582	ov_tcga_pan_can_atlas_2018	127	deceased	0.786925	24.0326
TCGA-36-1580	ov_tcga_pan_can_atlas_2018	126	deceased	0.780679	24.2299
TCGA-36-1581	ov_tcga_pan_can_atlas_2018	125	censored	0.780679	24.6901
TCGA-25-1871	ov_tcga_pan_can_atlas_2018	124	deceased	0.774384	24.986
TCGA-57-1994	ov_tcga_pan_can_atlas_2018	123	censored	0.774384	25.0189
TCGA-20-1683	ov_tcga_pan_can_atlas_2018	122	censored	0.774384	25.3805
TCGA-20-0991	ov_tcga_pan_can_atlas_2018	121	censored	0.774384	26.2025
TCGA-23-1026	ov_tcga_pan_can_atlas_2018	120	censored	0.774384	26.8271
TCGA-25-1313	ov_tcga_pan_can_atlas_2018	119	deceased	0.767876	26.9586
TCGA-25-2409	ov_tcga_pan_can_atlas_2018	118	deceased	0.761369	26.9915
TCGA-36-1578	ov_tcga_pan_can_atlas_2018	117	censored	0.761369	27.8463
TCGA-61-1728	ov_tcga_pan_can_atlas_2018	116	censored	0.761369	27.8791
TCGA-13-1405	ov_tcga_pan_can_atlas_2018	115	deceased	0.754748	28.5367
TCGA-36-1568	ov_tcga_pan_can_atlas_2018	114	censored	0.754748	28.7668
TCGA-36-1569	ov_tcga_pan_can_atlas_2018	113	censored	0.754748	29.0956
TCGA-13-1483	ov_tcga_pan_can_atlas_2018	112	deceased	0.748009	29.4243
TCGA-30-1891	ov_tcga_pan_can_atlas_2018	111	deceased	0.741271	30.049
TCGA-36-1576	ov_tcga_pan_can_atlas_2018	110	censored	0.741271	30.0819
TCGA-24-1924	ov_tcga_pan_can_atlas_2018	109	deceased	0.73447	30.2134
TCGA-61-2008	ov_tcga_pan_can_atlas_2018	108	censored	0.73447	30.6408
TCGA-29-1697	ov_tcga_pan_can_atlas_2018	107	deceased	0.727606	31.1997
TCGA-61-1725	ov_tcga_pan_can_atlas_2018	106	censored	0.727606	31.4298
TCGA-24-2271	ov_tcga_pan_can_atlas_2018	105	deceased	0.720676	31.6271
TCGA-61-1733	ov_tcga_pan_can_atlas_2018	104	censored	0.720676	31.7914
TCGA-23-1027	ov_tcga_pan_can_atlas_2018	103	deceased	0.713679	32.0873
TCGA-04-1361	ov_tcga_pan_can_atlas_2018	102	censored	0.713679	32.5147
TCGA-10-0931	ov_tcga_pan_can_atlas_2018	101	deceased	0.706613	32.8764
TCGA-25-1314	ov_tcga_pan_can_atlas_2018	100	deceased	0.699547	33.0079
TCGA-61-1741	ov_tcga_pan_can_atlas_2018	99	deceased	0.692481	33.6654
TCGA-09-2045	ov_tcga_pan_can_atlas_2018	98	deceased	0.685415	35.1448
TCGA-09-0369	ov_tcga_pan_can_atlas_2018	97	deceased	0.678349	35.5722
TCGA-25-1634	ov_tcga_pan_can_atlas_2018	96	deceased	0.671282	35.8681
TCGA-04-1651	ov_tcga_pan_can_atlas_2018	95	deceased	0.664216	36.2297
TCGA-24-2290	ov_tcga_pan_can_atlas_2018	94	deceased	0.65715	36.2297
TCGA-30-1853	ov_tcga_pan_can_atlas_2018	93	deceased	0.650084	36.2626
TCGA-29-1699	ov_tcga_pan_can_atlas_2018	92	deceased	0.643018	36.3612
TCGA-30-1866	ov_tcga_pan_can_atlas_2018	91	deceased	0.635952	36.6243
TCGA-10-0936	ov_tcga_pan_can_atlas_2018	90	deceased	0.628886	36.9201
TCGA-61-1910	ov_tcga_pan_can_atlas_2018	89	censored	0.628886	37.0516
TCGA-25-1320	ov_tcga_pan_can_atlas_2018	88	deceased	0.621739	37.9722
TCGA-25-2393	ov_tcga_pan_can_atlas_2018	87	deceased	0.614593	38.0379
TCGA-30-1714	ov_tcga_pan_can_atlas_2018	86	deceased	0.607446	38.0708
TCGA-61-1919	ov_tcga_pan_can_atlas_2018	85	deceased	0.6003	38.1694
TCGA-09-1661	ov_tcga_pan_can_atlas_2018	84	deceased	0.593154	38.4325
TCGA-29-1766	ov_tcga_pan_can_atlas_2018	83	deceased	0.586007	39.4187
TCGA-OY-A56P	ov_tcga_pan_can_atlas_2018	82	censored	0.586007	39.6818
TCGA-61-2009	ov_tcga_pan_can_atlas_2018	81	censored	0.586007	39.8461
TCGA-24-1557	ov_tcga_pan_can_atlas_2018	80	deceased	0.578682	39.879
TCGA-29-1695	ov_tcga_pan_can_atlas_2018	79	deceased	0.571357	40.405
TCGA-24-1550	ov_tcga_pan_can_atlas_2018	78	deceased	0.564032	41.0626
TCGA-24-1552	ov_tcga_pan_can_atlas_2018	77	deceased	0.556707	41.3913
TCGA-25-1316	ov_tcga_pan_can_atlas_2018	76	deceased	0.549382	42.0489
TCGA-13-1501	ov_tcga_pan_can_atlas_2018	75	deceased	0.542057	43.1995
TCGA-61-1917	ov_tcga_pan_can_atlas_2018	74	deceased	0.534732	43.4297
TCGA-04-1331	ov_tcga_pan_can_atlas_2018	73	deceased	0.527406	43.9228
TCGA-31-1956	ov_tcga_pan_can_atlas_2018	72	censored	0.527406	44.1201
TCGA-24-2038	ov_tcga_pan_can_atlas_2018	71	deceased	0.519978	44.5146
TCGA-61-2110	ov_tcga_pan_can_atlas_2018	70	deceased	0.51255	44.5146
TCGA-13-0911	ov_tcga_pan_can_atlas_2018	69	deceased	0.505122	44.5475
TCGA-13-1510	ov_tcga_pan_can_atlas_2018	68	deceased	0.497693	44.679
TCGA-61-1737	ov_tcga_pan_can_atlas_2018	67	censored	0.497693	44.8433
TCGA-25-2398	ov_tcga_pan_can_atlas_2018	66	deceased	0.490153	45.0077
TCGA-04-1655	ov_tcga_pan_can_atlas_2018	65	deceased	0.482612	45.3694
TCGA-24-1562	ov_tcga_pan_can_atlas_2018	64	deceased	0.475071	45.5009
TCGA-23-1021	ov_tcga_pan_can_atlas_2018	63	deceased	0.46753	47.5392
TCGA-24-2267	ov_tcga_pan_can_atlas_2018	62	deceased	0.459989	47.5392
TCGA-30-1892	ov_tcga_pan_can_atlas_2018	61	deceased	0.452449	48.7885
TCGA-25-2391	ov_tcga_pan_can_atlas_2018	60	deceased	0.444908	49.0515
TCGA-23-1028	ov_tcga_pan_can_atlas_2018	59	censored	0.444908	49.4132
TCGA-23-1022	ov_tcga_pan_can_atlas_2018	58	deceased	0.437237	49.6762
TCGA-23-2084	ov_tcga_pan_can_atlas_2018	57	deceased	0.429566	49.8405
TCGA-61-2092	ov_tcga_pan_can_atlas_2018	56	censored	0.429566	51.7145
TCGA-25-1315	ov_tcga_pan_can_atlas_2018	55	deceased	0.421756	52.0433
TCGA-24-2298	ov_tcga_pan_can_atlas_2018	54	deceased	0.413945	53.2597
TCGA-13-1477	ov_tcga_pan_can_atlas_2018	53	deceased	0.406135	54.6405
TCGA-13-1408	ov_tcga_pan_can_atlas_2018	52	deceased	0.398325	55.2323
TCGA-61-2101	ov_tcga_pan_can_atlas_2018	51	deceased	0.390515	55.4953
TCGA-04-1514	ov_tcga_pan_can_atlas_2018	50	deceased	0.382704	56.5473
TCGA-13-0766	ov_tcga_pan_can_atlas_2018	49	deceased	0.374894	56.7117
TCGA-24-2254	ov_tcga_pan_can_atlas_2018	48	deceased	0.367084	57.0733
TCGA-13-1409	ov_tcga_pan_can_atlas_2018	47	deceased	0.359273	57.2706
TCGA-09-1666	ov_tcga_pan_can_atlas_2018	46	censored	0.359273	57.5994
TCGA-24-1553	ov_tcga_pan_can_atlas_2018	45	deceased	0.35129	58.0925
TCGA-25-1632	ov_tcga_pan_can_atlas_2018	44	deceased	0.343306	59.1446
TCGA-13-0908	ov_tcga_pan_can_atlas_2018	43	deceased	0.335322	60.5911
TCGA-61-2097	ov_tcga_pan_can_atlas_2018	42	censored	0.335322	60.624
TCGA-13-1482	ov_tcga_pan_can_atlas_2018	41	deceased	0.327143	61.7089
TCGA-25-1633	ov_tcga_pan_can_atlas_2018	40	deceased	0.318965	62.1692
TCGA-24-1104	ov_tcga_pan_can_atlas_2018	39	deceased	0.310786	63.55
TCGA-04-1350	ov_tcga_pan_can_atlas_2018	38	deceased	0.302608	63.9774
TCGA-24-1546	ov_tcga_pan_can_atlas_2018	37	deceased	0.294429	64.2733
TCGA-29-2425	ov_tcga_pan_can_atlas_2018	36	censored	0.294429	64.9965
TCGA-61-2098	ov_tcga_pan_can_atlas_2018	35	censored	0.294429	65.5226
TCGA-13-1505	ov_tcga_pan_can_atlas_2018	34	censored	0.294429	65.687
TCGA-13-1498	ov_tcga_pan_can_atlas_2018	33	deceased	0.285507	66.1472
TCGA-29-1763	ov_tcga_pan_can_atlas_2018	32	censored	0.285507	66.8047
TCGA-23-1114	ov_tcga_pan_can_atlas_2018	31	deceased	0.276297	68.6787
TCGA-13-0797	ov_tcga_pan_can_atlas_2018	30	censored	0.276297	69.7307
TCGA-13-A5FT	ov_tcga_pan_can_atlas_2018	29	censored	0.276297	70.454
TCGA-24-2280	ov_tcga_pan_can_atlas_2018	28	censored	0.276297	70.454
TCGA-13-0897	ov_tcga_pan_can_atlas_2018	27	deceased	0.266064	71.7362
TCGA-61-2104	ov_tcga_pan_can_atlas_2018	26	censored	0.266064	76.8649
TCGA-13-1403	ov_tcga_pan_can_atlas_2018	25	deceased	0.255421	77.095
TCGA-29-1688	ov_tcga_pan_can_atlas_2018	24	deceased	0.244779	78.9032
TCGA-13-1509	ov_tcga_pan_can_atlas_2018	23	censored	0.244779	80.1525
TCGA-13-1410	ov_tcga_pan_can_atlas_2018	22	censored	0.244779	81.0073
TCGA-24-1930	ov_tcga_pan_can_atlas_2018	21	deceased	0.233123	81.106
TCGA-10-0927	ov_tcga_pan_can_atlas_2018	20	deceased	0.221466	81.8621
TCGA-13-1407	ov_tcga_pan_can_atlas_2018	19	censored	0.221466	83.3087
TCGA-04-1542	ov_tcga_pan_can_atlas_2018	18	deceased	0.209163	84.1963
TCGA-13-0919	ov_tcga_pan_can_atlas_2018	17	censored	0.209163	84.5251
TCGA-29-1762	ov_tcga_pan_can_atlas_2018	16	deceased	0.19609	86.5963
TCGA-23-2078	ov_tcga_pan_can_atlas_2018	15	censored	0.19609	87.484
TCGA-24-1604	ov_tcga_pan_can_atlas_2018	14	deceased	0.182084	88.3716
TCGA-24-1555	ov_tcga_pan_can_atlas_2018	13	deceased	0.168077	88.5031
TCGA-24-1603	ov_tcga_pan_can_atlas_2018	12	deceased	0.154071	90.147
TCGA-13-0888	ov_tcga_pan_can_atlas_2018	11	deceased	0.140064	92.4154
TCGA-29-1693	ov_tcga_pan_can_atlas_2018	10	censored	0.140064	101.785
TCGA-13-0913	ov_tcga_pan_can_atlas_2018	9	censored	0.140064	109.314
TCGA-24-2027	ov_tcga_pan_can_atlas_2018	8	deceased	0.122556	109.708
TCGA-13-0762	ov_tcga_pan_can_atlas_2018	7	censored	0.122556	111.78
TCGA-13-1499	ov_tcga_pan_can_atlas_2018	6	censored	0.122556	115.067
TCGA-23-2077	ov_tcga_pan_can_atlas_2018	5	censored	0.122556	115.889
TCGA-13-0905	ov_tcga_pan_can_atlas_2018	4	censored	0.122556	123.155
TCGA-13-1497	ov_tcga_pan_can_atlas_2018	3	censored	0.122556	127.264
TCGA-24-2020	ov_tcga_pan_can_atlas_2018	2	deceased	0.0612781	152.02
TCGA-13-0886	ov_tcga_pan_can_atlas_2018	1	censored	0.0612781	153.368
(B) M2
Case ID	Study ID	Number at Risk	Status	Survival Rate	Time (months)
TCGA-24-2262	ov_tcga_pan_can_atlas_2018	202	deceased	0.99505	0.36164
TCGA-23-1809	ov_tcga_pan_can_atlas_2018	201	censored	0.99505	0.526022
TCGA-24-2261	ov_tcga_pan_can_atlas_2018	200	deceased	0.990074	0.789032
TCGA-25-1312	ov_tcga_pan_can_atlas_2018	199	deceased	0.985099	1.01917
TCGA-61-2016	ov_tcga_pan_can_atlas_2018	198	deceased	0.980124	1.18355
TCGA-04-1337	ov_tcga_pan_can_atlas_2018	197	deceased	0.975149	2.00546
TCGA-61-1740	ov_tcga_pan_can_atlas_2018	196	deceased	0.970173	2.43285
TCGA-30-1855	ov_tcga_pan_can_atlas_2018	195	deceased	0.965198	2.46573
TCGA-13-0724	ov_tcga_pan_can_atlas_2018	194	deceased	0.960223	2.72874
TCGA-25-2401	ov_tcga_pan_can_atlas_2018	193	deceased	0.955248	2.95887
TCGA-25-1322	ov_tcga_pan_can_atlas_2018	192	deceased	0.950272	2.99175
TCGA-09-1673	ov_tcga_pan_can_atlas_2018	191	censored	0.950272	3.02462
TCGA-25-2396	ov_tcga_pan_can_atlas_2018	190	deceased	0.945271	3.02462
TCGA-23-1111	ov_tcga_pan_can_atlas_2018	189	censored	0.945271	3.22188
TCGA-24-1470	ov_tcga_pan_can_atlas_2018	188	censored	0.945271	3.45202
TCGA-61-2003	ov_tcga_pan_can_atlas_2018	187	censored	0.945271	4.01091
TCGA-13-1496	ov_tcga_pan_can_atlas_2018	186	deceased	0.940189	4.24105
TCGA-61-2088	ov_tcga_pan_can_atlas_2018	185	censored	0.940189	4.76707
TCGA-24-2019	ov_tcga_pan_can_atlas_2018	184	censored	0.940189	4.8657
TCGA-29-1784	ov_tcga_pan_can_atlas_2018	183	censored	0.940189	5.35885
TCGA-61-1998	ov_tcga_pan_can_atlas_2018	182	censored	0.940189	5.52323
TCGA-24-1425	ov_tcga_pan_can_atlas_2018	181	censored	0.940189	5.95062
TCGA-24-1424	ov_tcga_pan_can_atlas_2018	180	censored	0.940189	6.01637
TCGA-30-1862	ov_tcga_pan_can_atlas_2018	179	deceased	0.934936	6.115
TCGA-10-0934	ov_tcga_pan_can_atlas_2018	178	deceased	0.929684	6.70678
TCGA-31-1953	ov_tcga_pan_can_atlas_2018	177	censored	0.929684	6.70678
TCGA-24-1842	ov_tcga_pan_can_atlas_2018	176	censored	0.929684	8.31772
TCGA-29-1781	ov_tcga_pan_can_atlas_2018	175	censored	0.929684	8.38347
TCGA-09-1674	ov_tcga_pan_can_atlas_2018	174	censored	0.929684	8.54785
TCGA-24-1436	ov_tcga_pan_can_atlas_2018	173	deceased	0.92431	8.54785
TCGA-36-1575	ov_tcga_pan_can_atlas_2018	172	censored	0.92431	8.54785
TCGA-24-1469	ov_tcga_pan_can_atlas_2018	171	censored	0.92431	9.10675
TCGA-24-1565	ov_tcga_pan_can_atlas_2018	170	deceased	0.918873	10.2574
TCGA-24-1928	ov_tcga_pan_can_atlas_2018	169	deceased	0.913436	11.0465
TCGA-24-1847	ov_tcga_pan_can_atlas_2018	168	censored	0.913436	11.2766
TCGA-13-0760	ov_tcga_pan_can_atlas_2018	167	deceased	0.907966	11.5396
TCGA-24-0970	ov_tcga_pan_can_atlas_2018	166	deceased	0.902496	11.6382
TCGA-25-1627	ov_tcga_pan_can_atlas_2018	165	deceased	0.897027	12.9533
TCGA-3P-A9WA	ov_tcga_pan_can_atlas_2018	164	censored	0.897027	13.8081
TCGA-61-2000	ov_tcga_pan_can_atlas_2018	163	censored	0.897027	14.4985
TCGA-10-0933	ov_tcga_pan_can_atlas_2018	162	deceased	0.891489	14.6629
TCGA-29-1778	ov_tcga_pan_can_atlas_2018	161	censored	0.891489	14.9259
TCGA-25-1870	ov_tcga_pan_can_atlas_2018	160	deceased	0.885918	14.9587
TCGA-25-1329	ov_tcga_pan_can_atlas_2018	159	deceased	0.880346	15.0245
TCGA-13-0727	ov_tcga_pan_can_atlas_2018	158	deceased	0.874774	15.1889
TCGA-23-1024	ov_tcga_pan_can_atlas_2018	157	censored	0.874774	15.3861
TCGA-61-1918	ov_tcga_pan_can_atlas_2018	156	deceased	0.869167	15.7478
TCGA-24-1548	ov_tcga_pan_can_atlas_2018	155	deceased	0.863559	16.208
TCGA-29-1701	ov_tcga_pan_can_atlas_2018	154	deceased	0.857951	16.9313
TCGA-13-1411	ov_tcga_pan_can_atlas_2018	153	deceased	0.852344	17.4573
TCGA-61-2002	ov_tcga_pan_can_atlas_2018	152	censored	0.852344	17.9834
TCGA-29-1705	ov_tcga_pan_can_atlas_2018	151	deceased	0.846699	18.2464
TCGA-24-1431	ov_tcga_pan_can_atlas_2018	150	deceased	0.841055	18.6409
TCGA-31-1950	ov_tcga_pan_can_atlas_2018	149	censored	0.841055	18.7724
TCGA-20-1684	ov_tcga_pan_can_atlas_2018	148	censored	0.841055	19.1012
TCGA-13-0901	ov_tcga_pan_can_atlas_2018	147	censored	0.841055	19.3642
TCGA-10-0937	ov_tcga_pan_can_atlas_2018	146	deceased	0.835294	19.9888
TCGA-25-2399	ov_tcga_pan_can_atlas_2018	145	deceased	0.829533	19.9888
TCGA-13-0795	ov_tcga_pan_can_atlas_2018	144	deceased	0.823773	20.3505
TCGA-59-A5PD	ov_tcga_pan_can_atlas_2018	143	deceased	0.818012	20.5148
TCGA-25-1628	ov_tcga_pan_can_atlas_2018	142	deceased	0.812251	20.6135
TCGA-13-1485	ov_tcga_pan_can_atlas_2018	141	deceased	0.806491	20.6792
TCGA-61-2109	ov_tcga_pan_can_atlas_2018	140	deceased	0.80073	20.6792
TCGA-09-2054	ov_tcga_pan_can_atlas_2018	139	deceased	0.794969	20.9422
TCGA-36-1570	ov_tcga_pan_can_atlas_2018	138	censored	0.794969	21.534
TCGA-24-1474	ov_tcga_pan_can_atlas_2018	137	deceased	0.789167	22.2244
TCGA-61-2113	ov_tcga_pan_can_atlas_2018	136	deceased	0.783364	22.2244
TCGA-57-1586	ov_tcga_pan_can_atlas_2018	135	censored	0.783364	22.323
TCGA-36-1574	ov_tcga_pan_can_atlas_2018	134	censored	0.783364	22.5532
TCGA-24-1923	ov_tcga_pan_can_atlas_2018	133	deceased	0.777474	22.6847
TCGA-36-1571	ov_tcga_pan_can_atlas_2018	132	deceased	0.771584	22.8491
TCGA-20-0987	ov_tcga_pan_can_atlas_2018	131	deceased	0.765694	23.0463
TCGA-25-1877	ov_tcga_pan_can_atlas_2018	130	deceased	0.759804	23.9997
TCGA-29-1770	ov_tcga_pan_can_atlas_2018	129	censored	0.759804	24.3614
TCGA-57-1993	ov_tcga_pan_can_atlas_2018	128	censored	0.759804	25.0847
TCGA-36-1577	ov_tcga_pan_can_atlas_2018	127	censored	0.759804	25.7422
TCGA-24-1564	ov_tcga_pan_can_atlas_2018	126	deceased	0.753774	25.8737
TCGA-24-1544	ov_tcga_pan_can_atlas_2018	125	deceased	0.747744	26.9586
TCGA-20-1682	ov_tcga_pan_can_atlas_2018	124	censored	0.747744	27.5175
TCGA-25-1625	ov_tcga_pan_can_atlas_2018	123	deceased	0.741665	27.6161
TCGA-24-2035	ov_tcga_pan_can_atlas_2018	122	deceased	0.735585	28.175
TCGA-24-1430	ov_tcga_pan_can_atlas_2018	121	deceased	0.729506	28.3723
TCGA-04-1648	ov_tcga_pan_can_atlas_2018	120	deceased	0.723427	28.6353
TCGA-25-2404	ov_tcga_pan_can_atlas_2018	119	deceased	0.717348	29.0298
TCGA-04-1536	ov_tcga_pan_can_atlas_2018	118	deceased	0.711269	29.0956
TCGA-23-1030	ov_tcga_pan_can_atlas_2018	117	censored	0.711269	29.1284
TCGA-09-0364	ov_tcga_pan_can_atlas_2018	116	deceased	0.705137	29.1613
TCGA-31-1946	ov_tcga_pan_can_atlas_2018	115	censored	0.705137	30.1805
TCGA-09-1669	ov_tcga_pan_can_atlas_2018	114	censored	0.705137	30.5093
TCGA-61-2012	ov_tcga_pan_can_atlas_2018	113	censored	0.705137	30.6408
TCGA-13-0726	ov_tcga_pan_can_atlas_2018	112	deceased	0.698841	31.1997
TCGA-23-1113	ov_tcga_pan_can_atlas_2018	111	deceased	0.692545	31.1997
TCGA-29-1710	ov_tcga_pan_can_atlas_2018	110	deceased	0.686249	31.2654
TCGA-29-1768	ov_tcga_pan_can_atlas_2018	109	deceased	0.679953	31.2983
TCGA-61-1907	ov_tcga_pan_can_atlas_2018	108	censored	0.679953	31.2983
TCGA-23-1123	ov_tcga_pan_can_atlas_2018	107	deceased	0.673599	33.4681
TCGA-04-1364	ov_tcga_pan_can_atlas_2018	106	deceased	0.667244	33.6654
TCGA-29-1696	ov_tcga_pan_can_atlas_2018	105	deceased	0.660889	33.9284
TCGA-25-1321	ov_tcga_pan_can_atlas_2018	104	deceased	0.654535	33.9613
TCGA-25-1324	ov_tcga_pan_can_atlas_2018	103	deceased	0.64818	34.027
TCGA-13-1506	ov_tcga_pan_can_atlas_2018	102	deceased	0.641825	34.1585
TCGA-29-1711	ov_tcga_pan_can_atlas_2018	101	censored	0.641825	34.6188
TCGA-30-1861	ov_tcga_pan_can_atlas_2018	100	deceased	0.635407	34.7832
TCGA-24-2026	ov_tcga_pan_can_atlas_2018	99	deceased	0.628989	34.8161
TCGA-25-1318	ov_tcga_pan_can_atlas_2018	98	deceased	0.62257	34.9804
TCGA-13-0804	ov_tcga_pan_can_atlas_2018	97	deceased	0.616152	35.2763
TCGA-29-A5NZ	ov_tcga_pan_can_atlas_2018	96	deceased	0.609734	35.7695
TCGA-61-1738	ov_tcga_pan_can_atlas_2018	95	deceased	0.603316	35.8023
TCGA-29-1785	ov_tcga_pan_can_atlas_2018	94	deceased	0.596897	36.2955
TCGA-25-1630	ov_tcga_pan_can_atlas_2018	93	deceased	0.590479	38.2023
TCGA-24-1616	ov_tcga_pan_can_atlas_2018	92	deceased	0.584061	38.2352
TCGA-29-1694	ov_tcga_pan_can_atlas_2018	91	deceased	0.577643	39.0242
TCGA-23-1122	ov_tcga_pan_can_atlas_2018	90	deceased	0.571224	39.09
TCGA-09-2053	ov_tcga_pan_can_atlas_2018	89	censored	0.571224	39.7475
TCGA-23-1023	ov_tcga_pan_can_atlas_2018	88	censored	0.571224	40.5365
TCGA-04-1332	ov_tcga_pan_can_atlas_2018	87	deceased	0.564659	40.9968
TCGA-25-1326	ov_tcga_pan_can_atlas_2018	86	deceased	0.558093	41.0626
TCGA-24-0979	ov_tcga_pan_can_atlas_2018	85	deceased	0.551527	41.5557
TCGA-09-1665	ov_tcga_pan_can_atlas_2018	84	deceased	0.544961	41.6215
TCGA-25-2400	ov_tcga_pan_can_atlas_2018	83	deceased	0.538395	42.016
TCGA-61-1911	ov_tcga_pan_can_atlas_2018	82	censored	0.538395	42.5091
TCGA-13-0893	ov_tcga_pan_can_atlas_2018	81	deceased	0.531749	43.3639
TCGA-24-1435	ov_tcga_pan_can_atlas_2018	80	deceased	0.525102	43.5283
TCGA-61-1743	ov_tcga_pan_can_atlas_2018	79	deceased	0.518455	43.6927
TCGA-24-1560	ov_tcga_pan_can_atlas_2018	78	deceased	0.511808	44.0872
TCGA-04-1362	ov_tcga_pan_can_atlas_2018	77	deceased	0.505161	44.3173
TCGA-13-0720	ov_tcga_pan_can_atlas_2018	76	deceased	0.498514	44.5475
TCGA-24-2281	ov_tcga_pan_can_atlas_2018	75	censored	0.498514	44.6132
TCGA-24-2023	ov_tcga_pan_can_atlas_2018	74	deceased	0.491778	44.8433
TCGA-30-1860	ov_tcga_pan_can_atlas_2018	73	deceased	0.485041	44.9091
TCGA-29-2428	ov_tcga_pan_can_atlas_2018	72	censored	0.485041	45.1064
TCGA-31-1944	ov_tcga_pan_can_atlas_2018	71	censored	0.485041	45.5666
TCGA-13-0765	ov_tcga_pan_can_atlas_2018	70	deceased	0.478112	45.6653
TCGA-13-0801	ov_tcga_pan_can_atlas_2018	69	deceased	0.471183	45.994
TCGA-04-1338	ov_tcga_pan_can_atlas_2018	68	censored	0.471183	46.6187
TCGA-24-1105	ov_tcga_pan_can_atlas_2018	67	deceased	0.46415	47.4077
TCGA-29-1690	ov_tcga_pan_can_atlas_2018	66	deceased	0.457117	47.605
TCGA-24-1563	ov_tcga_pan_can_atlas_2018	65	deceased	0.450085	47.7036
TCGA-29-1691	ov_tcga_pan_can_atlas_2018	64	deceased	0.443052	48.3282
TCGA-04-1348	ov_tcga_pan_can_atlas_2018	63	deceased	0.43602	48.7556
TCGA-13-0920	ov_tcga_pan_can_atlas_2018	62	deceased	0.428987	48.7885
TCGA-61-1736	ov_tcga_pan_can_atlas_2018	61	deceased	0.421955	48.7885
TCGA-04-1356	ov_tcga_pan_can_atlas_2018	60	deceased	0.414922	49.2817
TCGA-23-1109	ov_tcga_pan_can_atlas_2018	59	deceased	0.407889	51.3529
TCGA-24-1551	ov_tcga_pan_can_atlas_2018	58	deceased	0.400857	51.9118
TCGA-30-1718	ov_tcga_pan_can_atlas_2018	57	deceased	0.393824	51.9118
TCGA-25-1635	ov_tcga_pan_can_atlas_2018	56	deceased	0.386792	52.0433
TCGA-24-1103	ov_tcga_pan_can_atlas_2018	55	deceased	0.379759	54.1145
TCGA-13-1511	ov_tcga_pan_can_atlas_2018	54	deceased	0.372727	54.246
TCGA-23-1110	ov_tcga_pan_can_atlas_2018	53	censored	0.372727	54.509
TCGA-09-1668	ov_tcga_pan_can_atlas_2018	52	censored	0.372727	55.3638
TCGA-24-2297	ov_tcga_pan_can_atlas_2018	51	deceased	0.365418	55.8569
TCGA-24-1549	ov_tcga_pan_can_atlas_2018	50	deceased	0.35811	56.5802
TCGA-61-1914	ov_tcga_pan_can_atlas_2018	49	censored	0.35811	56.6131
TCGA-24-1545	ov_tcga_pan_can_atlas_2018	48	deceased	0.350649	57.4021
TCGA-09-0366	ov_tcga_pan_can_atlas_2018	47	deceased	0.343189	57.7638
TCGA-24-2024	ov_tcga_pan_can_atlas_2018	46	deceased	0.335728	58.1583
TCGA-13-0768	ov_tcga_pan_can_atlas_2018	45	deceased	0.328267	58.6514
TCGA-13-0916	ov_tcga_pan_can_atlas_2018	44	censored	0.328267	58.6843
TCGA-29-1703	ov_tcga_pan_can_atlas_2018	43	deceased	0.320633	59.6706
TCGA-61-2095	ov_tcga_pan_can_atlas_2018	42	deceased	0.312999	61.6432
TCGA-09-1667	ov_tcga_pan_can_atlas_2018	41	censored	0.312999	61.8733
TCGA-29-2427	ov_tcga_pan_can_atlas_2018	40	censored	0.312999	62.4651
TCGA-04-1347	ov_tcga_pan_can_atlas_2018	39	censored	0.312999	63.0897
TCGA-09-2051	ov_tcga_pan_can_atlas_2018	38	censored	0.312999	63.0897
TCGA-25-1319	ov_tcga_pan_can_atlas_2018	37	deceased	0.30454	64.9965
TCGA-13-1507	ov_tcga_pan_can_atlas_2018	36	deceased	0.29608	65.5226
TCGA-25-1328	ov_tcga_pan_can_atlas_2018	35	deceased	0.287621	66.0486
TCGA-13-0899	ov_tcga_pan_can_atlas_2018	34	deceased	0.279161	66.1472
TCGA-13-0887	ov_tcga_pan_can_atlas_2018	33	deceased	0.270702	66.6732
TCGA-29-1698	ov_tcga_pan_can_atlas_2018	32	censored	0.270702	68.3171
TCGA-13-0883	ov_tcga_pan_can_atlas_2018	31	deceased	0.26197	68.9417
TCGA-24-1556	ov_tcga_pan_can_atlas_2018	30	deceased	0.253237	70.6184
TCGA-13-1488	ov_tcga_pan_can_atlas_2018	29	deceased	0.244505	70.8157
TCGA-61-2094	ov_tcga_pan_can_atlas_2018	28	censored	0.244505	71.7362
TCGA-24-1463	ov_tcga_pan_can_atlas_2018	27	deceased	0.235449	72.9197
TCGA-04-1365	ov_tcga_pan_can_atlas_2018	26	censored	0.235449	76.569
TCGA-23-2081	ov_tcga_pan_can_atlas_2018	25	deceased	0.226031	76.9964
TCGA-13-2060	ov_tcga_pan_can_atlas_2018	24	censored	0.226031	77.8841
TCGA-13-1404	ov_tcga_pan_can_atlas_2018	23	censored	0.226031	81.1717
TCGA-13-0799	ov_tcga_pan_can_atlas_2018	22	censored	0.226031	83.3416
TCGA-13-0923	ov_tcga_pan_can_atlas_2018	21	censored	0.226031	83.7361
TCGA-13-1489	ov_tcga_pan_can_atlas_2018	20	deceased	0.21473	83.9333
TCGA-13-0924	ov_tcga_pan_can_atlas_2018	19	censored	0.21473	85.9388
TCGA-23-1118	ov_tcga_pan_can_atlas_2018	18	censored	0.21473	86.0045
TCGA-13-1481	ov_tcga_pan_can_atlas_2018	17	deceased	0.202099	87.0566
TCGA-13-0800	ov_tcga_pan_can_atlas_2018	16	censored	0.202099	87.484
TCGA-09-1662	ov_tcga_pan_can_atlas_2018	15	deceased	0.188625	89.325
TCGA-13-1495	ov_tcga_pan_can_atlas_2018	14	deceased	0.175152	90.3771
TCGA-13-0891	ov_tcga_pan_can_atlas_2018	13	deceased	0.161679	102.837
TCGA-24-1467	ov_tcga_pan_can_atlas_2018	12	deceased	0.148206	105.993
TCGA-13-0884	ov_tcga_pan_can_atlas_2018	11	deceased	0.134732	107.177
TCGA-13-0885	ov_tcga_pan_can_atlas_2018	10	censored	0.134732	111.385
TCGA-59-2351	ov_tcga_pan_can_atlas_2018	9	censored	0.134732	116.119
TCGA-13-0906	ov_tcga_pan_can_atlas_2018	8	censored	0.134732	118.98
TCGA-04-1530	ov_tcga_pan_can_atlas_2018	7	deceased	0.115485	119.078
TCGA-13-1492	ov_tcga_pan_can_atlas_2018	6	deceased	0.0962374	125.555
TCGA-61-2111	ov_tcga_pan_can_atlas_2018	5	censored	0.0962374	125.752
TCGA-23-1119	ov_tcga_pan_can_atlas_2018	4	censored	0.0962374	129.96
TCGA-13-0900	ov_tcga_pan_can_atlas_2018	3	censored	0.0962374	134.037
TCGA-13-0890	ov_tcga_pan_can_atlas_2018	2	censored	0.0962374	145.445
TCGA-59-2348	ov_tcga_pan_can_atlas_2018	1	censored	0.0962374	180.195

## Sheet: 6M
Overall
(A) AGAP1 mRNA.ZtoAll: M1
Case ID	Study ID	Number at Risk	Status	Survival Rate	Time (months)
TCGA-24-2262	ov_tcga_pan_can_atlas_2018	149	deceased	0.993289	0.36164
TCGA-04-1519	ov_tcga_pan_can_atlas_2018	148	censored	0.993289	0.789032
TCGA-25-2392	ov_tcga_pan_can_atlas_2018	147	deceased	0.986532	1.01917
TCGA-59-2355	ov_tcga_pan_can_atlas_2018	146	deceased	0.979774	2.13696
TCGA-31-1959	ov_tcga_pan_can_atlas_2018	145	censored	0.979774	2.20272
TCGA-61-1740	ov_tcga_pan_can_atlas_2018	144	deceased	0.97297	2.43285
TCGA-30-1855	ov_tcga_pan_can_atlas_2018	143	deceased	0.966166	2.46573
TCGA-20-1687	ov_tcga_pan_can_atlas_2018	142	censored	0.966166	2.66298
TCGA-25-2401	ov_tcga_pan_can_atlas_2018	141	deceased	0.959314	2.95887
TCGA-09-1673	ov_tcga_pan_can_atlas_2018	140	censored	0.959314	3.02462
TCGA-25-2396	ov_tcga_pan_can_atlas_2018	139	deceased	0.952413	3.02462
TCGA-61-2003	ov_tcga_pan_can_atlas_2018	138	censored	0.952413	4.01091
TCGA-24-1846	ov_tcga_pan_can_atlas_2018	137	censored	0.952413	4.37255
TCGA-24-2019	ov_tcga_pan_can_atlas_2018	136	censored	0.952413	4.8657
TCGA-29-1784	ov_tcga_pan_can_atlas_2018	135	censored	0.952413	5.35885
TCGA-59-2363	ov_tcga_pan_can_atlas_2018	134	censored	0.952413	5.4246
TCGA-24-1850	ov_tcga_pan_can_atlas_2018	133	censored	0.952413	5.52323
TCGA-24-1849	ov_tcga_pan_can_atlas_2018	132	censored	0.952413	5.78624
TCGA-24-1424	ov_tcga_pan_can_atlas_2018	131	censored	0.952413	6.01637
TCGA-09-2044	ov_tcga_pan_can_atlas_2018	130	censored	0.952413	6.115
TCGA-24-1413	ov_tcga_pan_can_atlas_2018	129	censored	0.952413	6.31226
TCGA-24-1417	ov_tcga_pan_can_atlas_2018	128	censored	0.952413	7.82457
TCGA-29-1781	ov_tcga_pan_can_atlas_2018	127	censored	0.952413	8.38347
TCGA-36-1575	ov_tcga_pan_can_atlas_2018	126	censored	0.952413	8.54785
TCGA-24-1436	ov_tcga_pan_can_atlas_2018	125	deceased	0.944793	8.54785
TCGA-59-2352	ov_tcga_pan_can_atlas_2018	124	deceased	0.937174	9.40264
TCGA-09-1659	ov_tcga_pan_can_atlas_2018	123	deceased	0.929555	9.99441
TCGA-WR-A838	ov_tcga_pan_can_atlas_2018	122	deceased	0.921935	9.99441
TCGA-61-1721	ov_tcga_pan_can_atlas_2018	121	censored	0.921935	11.1122
TCGA-57-1583	ov_tcga_pan_can_atlas_2018	120	deceased	0.914253	11.3752
TCGA-3P-A9WA	ov_tcga_pan_can_atlas_2018	119	censored	0.914253	13.8081
TCGA-61-2000	ov_tcga_pan_can_atlas_2018	118	censored	0.914253	14.4985
TCGA-13-1512	ov_tcga_pan_can_atlas_2018	117	censored	0.914253	14.5313
TCGA-29-1778	ov_tcga_pan_can_atlas_2018	116	censored	0.914253	14.9259
TCGA-61-1918	ov_tcga_pan_can_atlas_2018	115	deceased	0.906303	15.7478
TCGA-24-2293	ov_tcga_pan_can_atlas_2018	114	deceased	0.898353	16.6354
TCGA-20-1685	ov_tcga_pan_can_atlas_2018	113	censored	0.898353	16.7012
TCGA-29-1701	ov_tcga_pan_can_atlas_2018	112	deceased	0.890332	16.9313
TCGA-29-1761	ov_tcga_pan_can_atlas_2018	111	deceased	0.882311	17.3587
TCGA-24-1428	ov_tcga_pan_can_atlas_2018	110	censored	0.882311	17.3916
TCGA-13-1411	ov_tcga_pan_can_atlas_2018	109	deceased	0.874216	17.4573
TCGA-13-0730	ov_tcga_pan_can_atlas_2018	108	deceased	0.866121	17.819
TCGA-09-1670	ov_tcga_pan_can_atlas_2018	107	censored	0.866121	17.9834
TCGA-61-2002	ov_tcga_pan_can_atlas_2018	106	censored	0.866121	17.9834
TCGA-29-1705	ov_tcga_pan_can_atlas_2018	105	deceased	0.857873	18.2464
TCGA-25-1623	ov_tcga_pan_can_atlas_2018	104	deceased	0.849624	18.5751
TCGA-20-1684	ov_tcga_pan_can_atlas_2018	103	censored	0.849624	19.1012
TCGA-25-1628	ov_tcga_pan_can_atlas_2018	102	deceased	0.841294	20.6135
TCGA-61-2109	ov_tcga_pan_can_atlas_2018	101	deceased	0.832965	20.6792
TCGA-59-2350	ov_tcga_pan_can_atlas_2018	100	deceased	0.824635	22.323
TCGA-36-1574	ov_tcga_pan_can_atlas_2018	99	censored	0.824635	22.5532
TCGA-36-1571	ov_tcga_pan_can_atlas_2018	98	deceased	0.81622	22.8491
TCGA-36-1580	ov_tcga_pan_can_atlas_2018	97	deceased	0.807806	24.2299
TCGA-29-1770	ov_tcga_pan_can_atlas_2018	96	censored	0.807806	24.3614
TCGA-36-1581	ov_tcga_pan_can_atlas_2018	95	censored	0.807806	24.6901
TCGA-57-1994	ov_tcga_pan_can_atlas_2018	94	censored	0.807806	25.0189
TCGA-57-1993	ov_tcga_pan_can_atlas_2018	93	censored	0.807806	25.0847
TCGA-20-1683	ov_tcga_pan_can_atlas_2018	92	censored	0.807806	25.3805
TCGA-36-1577	ov_tcga_pan_can_atlas_2018	91	censored	0.807806	25.7422
TCGA-23-1026	ov_tcga_pan_can_atlas_2018	90	censored	0.807806	26.8271
TCGA-25-2409	ov_tcga_pan_can_atlas_2018	89	deceased	0.798729	26.9915
TCGA-20-1682	ov_tcga_pan_can_atlas_2018	88	censored	0.798729	27.5175
TCGA-36-1578	ov_tcga_pan_can_atlas_2018	87	censored	0.798729	27.8463
TCGA-24-2035	ov_tcga_pan_can_atlas_2018	86	deceased	0.789442	28.175
TCGA-25-2404	ov_tcga_pan_can_atlas_2018	85	deceased	0.780154	29.0298
TCGA-30-1891	ov_tcga_pan_can_atlas_2018	84	deceased	0.770867	30.049
TCGA-31-1946	ov_tcga_pan_can_atlas_2018	83	censored	0.770867	30.1805
TCGA-24-1924	ov_tcga_pan_can_atlas_2018	82	deceased	0.761466	30.2134
TCGA-09-1669	ov_tcga_pan_can_atlas_2018	81	censored	0.761466	30.5093
TCGA-61-1907	ov_tcga_pan_can_atlas_2018	80	censored	0.761466	31.2983
TCGA-61-1725	ov_tcga_pan_can_atlas_2018	79	censored	0.761466	31.4298
TCGA-24-2271	ov_tcga_pan_can_atlas_2018	78	deceased	0.751703	31.6271
TCGA-23-1027	ov_tcga_pan_can_atlas_2018	77	deceased	0.741941	32.0873
TCGA-04-1364	ov_tcga_pan_can_atlas_2018	76	deceased	0.732179	33.6654
TCGA-29-1696	ov_tcga_pan_can_atlas_2018	75	deceased	0.722416	33.9284
TCGA-25-1324	ov_tcga_pan_can_atlas_2018	74	deceased	0.712654	34.027
TCGA-13-1506	ov_tcga_pan_can_atlas_2018	73	deceased	0.702891	34.1585
TCGA-29-1711	ov_tcga_pan_can_atlas_2018	72	censored	0.702891	34.6188
TCGA-09-0369	ov_tcga_pan_can_atlas_2018	71	deceased	0.692992	35.5722
TCGA-24-2290	ov_tcga_pan_can_atlas_2018	70	deceased	0.683092	36.2297
TCGA-29-1785	ov_tcga_pan_can_atlas_2018	69	deceased	0.673192	36.2955
TCGA-29-1699	ov_tcga_pan_can_atlas_2018	68	deceased	0.663292	36.3612
TCGA-10-0936	ov_tcga_pan_can_atlas_2018	67	deceased	0.653392	36.9201
TCGA-25-2393	ov_tcga_pan_can_atlas_2018	66	deceased	0.643492	38.0379
TCGA-25-1630	ov_tcga_pan_can_atlas_2018	65	deceased	0.633592	38.2023
TCGA-61-2009	ov_tcga_pan_can_atlas_2018	64	censored	0.633592	39.8461
TCGA-23-1023	ov_tcga_pan_can_atlas_2018	63	censored	0.633592	40.5365
TCGA-25-1326	ov_tcga_pan_can_atlas_2018	62	deceased	0.623373	41.0626
TCGA-24-1552	ov_tcga_pan_can_atlas_2018	61	deceased	0.613154	41.3913
TCGA-25-2400	ov_tcga_pan_can_atlas_2018	60	deceased	0.602935	42.016
TCGA-25-1316	ov_tcga_pan_can_atlas_2018	59	deceased	0.592715	42.0489
TCGA-13-0893	ov_tcga_pan_can_atlas_2018	58	deceased	0.582496	43.3639
TCGA-61-1917	ov_tcga_pan_can_atlas_2018	57	deceased	0.572277	43.4297
TCGA-24-1435	ov_tcga_pan_can_atlas_2018	56	deceased	0.562058	43.5283
TCGA-31-1956	ov_tcga_pan_can_atlas_2018	55	censored	0.562058	44.1201
TCGA-24-2038	ov_tcga_pan_can_atlas_2018	54	deceased	0.551649	44.5146
TCGA-61-2110	ov_tcga_pan_can_atlas_2018	53	deceased	0.541241	44.5146
TCGA-24-2281	ov_tcga_pan_can_atlas_2018	52	censored	0.541241	44.6132
TCGA-24-2023	ov_tcga_pan_can_atlas_2018	51	deceased	0.530628	44.8433
TCGA-30-1860	ov_tcga_pan_can_atlas_2018	50	deceased	0.520016	44.9091
TCGA-29-2428	ov_tcga_pan_can_atlas_2018	49	censored	0.520016	45.1064
TCGA-13-0801	ov_tcga_pan_can_atlas_2018	48	deceased	0.509182	45.994
TCGA-29-1690	ov_tcga_pan_can_atlas_2018	47	deceased	0.498348	47.605
TCGA-24-1563	ov_tcga_pan_can_atlas_2018	46	deceased	0.487515	47.7036
TCGA-29-1691	ov_tcga_pan_can_atlas_2018	45	deceased	0.476681	48.3282
TCGA-13-0920	ov_tcga_pan_can_atlas_2018	44	deceased	0.465847	48.7885
TCGA-23-2084	ov_tcga_pan_can_atlas_2018	43	deceased	0.455014	49.8405
TCGA-23-1109	ov_tcga_pan_can_atlas_2018	42	deceased	0.44418	51.3529
TCGA-61-2092	ov_tcga_pan_can_atlas_2018	41	censored	0.44418	51.7145
TCGA-30-1718	ov_tcga_pan_can_atlas_2018	40	deceased	0.433075	51.9118
TCGA-25-1635	ov_tcga_pan_can_atlas_2018	39	deceased	0.421971	52.0433
TCGA-09-1668	ov_tcga_pan_can_atlas_2018	38	censored	0.421971	55.3638
TCGA-24-2297	ov_tcga_pan_can_atlas_2018	37	deceased	0.410566	55.8569
TCGA-04-1514	ov_tcga_pan_can_atlas_2018	36	deceased	0.399162	56.5473
TCGA-61-1914	ov_tcga_pan_can_atlas_2018	35	censored	0.399162	56.6131
TCGA-24-2254	ov_tcga_pan_can_atlas_2018	34	deceased	0.387422	57.0733
TCGA-24-1545	ov_tcga_pan_can_atlas_2018	33	deceased	0.375682	57.4021
TCGA-09-1666	ov_tcga_pan_can_atlas_2018	32	censored	0.375682	57.5994
TCGA-13-0916	ov_tcga_pan_can_atlas_2018	31	censored	0.375682	58.6843
TCGA-29-1703	ov_tcga_pan_can_atlas_2018	30	deceased	0.363159	59.6706
TCGA-61-2095	ov_tcga_pan_can_atlas_2018	29	deceased	0.350636	61.6432
TCGA-09-1667	ov_tcga_pan_can_atlas_2018	28	censored	0.350636	61.8733
TCGA-09-2051	ov_tcga_pan_can_atlas_2018	27	censored	0.350636	63.0897
TCGA-24-1546	ov_tcga_pan_can_atlas_2018	26	deceased	0.33715	64.2733
TCGA-25-1319	ov_tcga_pan_can_atlas_2018	25	deceased	0.323664	64.9965
TCGA-13-1505	ov_tcga_pan_can_atlas_2018	24	censored	0.323664	65.687
TCGA-13-0899	ov_tcga_pan_can_atlas_2018	23	deceased	0.309592	66.1472
TCGA-23-1114	ov_tcga_pan_can_atlas_2018	22	deceased	0.295519	68.6787
TCGA-13-A5FT	ov_tcga_pan_can_atlas_2018	21	censored	0.295519	70.454
TCGA-24-1556	ov_tcga_pan_can_atlas_2018	20	deceased	0.280744	70.6184
TCGA-13-0897	ov_tcga_pan_can_atlas_2018	19	deceased	0.265968	71.7362
TCGA-24-1463	ov_tcga_pan_can_atlas_2018	18	deceased	0.251192	72.9197
TCGA-04-1365	ov_tcga_pan_can_atlas_2018	17	censored	0.251192	76.569
TCGA-61-2104	ov_tcga_pan_can_atlas_2018	16	censored	0.251192	76.8649
TCGA-13-1403	ov_tcga_pan_can_atlas_2018	15	deceased	0.234445	77.095
TCGA-13-2060	ov_tcga_pan_can_atlas_2018	14	censored	0.234445	77.8841
TCGA-29-1688	ov_tcga_pan_can_atlas_2018	13	deceased	0.216411	78.9032
TCGA-13-0799	ov_tcga_pan_can_atlas_2018	12	censored	0.216411	83.3416
TCGA-29-1762	ov_tcga_pan_can_atlas_2018	11	deceased	0.196737	86.5963
TCGA-13-1481	ov_tcga_pan_can_atlas_2018	10	deceased	0.177064	87.0566
TCGA-29-1693	ov_tcga_pan_can_atlas_2018	9	censored	0.177064	101.785
TCGA-13-0913	ov_tcga_pan_can_atlas_2018	8	censored	0.177064	109.314
TCGA-24-2027	ov_tcga_pan_can_atlas_2018	7	deceased	0.151769	109.708
TCGA-23-2077	ov_tcga_pan_can_atlas_2018	6	censored	0.151769	115.889
TCGA-61-2111	ov_tcga_pan_can_atlas_2018	5	censored	0.151769	125.752
TCGA-13-1497	ov_tcga_pan_can_atlas_2018	4	censored	0.151769	127.264
TCGA-13-0890	ov_tcga_pan_can_atlas_2018	3	censored	0.151769	145.445
TCGA-24-2020	ov_tcga_pan_can_atlas_2018	2	deceased	0.0758844	152.02
TCGA-59-2348	ov_tcga_pan_can_atlas_2018	1	censored	0.0758844	180.195
(B) AGAP1 mRNA.ZtoAll: M2
Case ID	Study ID	Number at Risk	Status	Survival Rate	Time (months)
TCGA-30-1857	ov_tcga_pan_can_atlas_2018	150	deceased	0.993333	0.263011
TCGA-25-1631	ov_tcga_pan_can_atlas_2018	149	deceased	0.986667	0.295887
TCGA-23-1809	ov_tcga_pan_can_atlas_2018	148	censored	0.986667	0.526022
TCGA-24-2261	ov_tcga_pan_can_atlas_2018	147	deceased	0.979955	0.789032
TCGA-VG-A8LO	ov_tcga_pan_can_atlas_2018	146	deceased	0.973243	0.789032
TCGA-24-2288	ov_tcga_pan_can_atlas_2018	145	deceased	0.966531	0.821909
TCGA-25-1312	ov_tcga_pan_can_atlas_2018	144	deceased	0.959819	1.01917
TCGA-61-2016	ov_tcga_pan_can_atlas_2018	143	deceased	0.953107	1.18355
TCGA-57-1585	ov_tcga_pan_can_atlas_2018	142	deceased	0.946395	1.74245
TCGA-61-1995	ov_tcga_pan_can_atlas_2018	141	censored	0.946395	2.00546
TCGA-25-1317	ov_tcga_pan_can_atlas_2018	140	deceased	0.939635	2.00546
TCGA-25-1322	ov_tcga_pan_can_atlas_2018	139	deceased	0.932875	2.99175
TCGA-23-1111	ov_tcga_pan_can_atlas_2018	138	censored	0.932875	3.22188
TCGA-24-1843	ov_tcga_pan_can_atlas_2018	137	censored	0.932875	3.48489
TCGA-24-1844	ov_tcga_pan_can_atlas_2018	136	censored	0.932875	3.71503
TCGA-23-1120	ov_tcga_pan_can_atlas_2018	135	censored	0.932875	4.27393
TCGA-61-2088	ov_tcga_pan_can_atlas_2018	134	censored	0.932875	4.76707
TCGA-24-1427	ov_tcga_pan_can_atlas_2018	133	censored	0.932875	4.83282
TCGA-61-1998	ov_tcga_pan_can_atlas_2018	132	censored	0.932875	5.52323
TCGA-61-1900	ov_tcga_pan_can_atlas_2018	131	censored	0.932875	5.78624
TCGA-24-1425	ov_tcga_pan_can_atlas_2018	130	censored	0.932875	5.95062
TCGA-30-1862	ov_tcga_pan_can_atlas_2018	129	deceased	0.925643	6.115
TCGA-24-1423	ov_tcga_pan_can_atlas_2018	128	censored	0.925643	6.24651
TCGA-24-1416	ov_tcga_pan_can_atlas_2018	127	censored	0.925643	6.37801
TCGA-61-2102	ov_tcga_pan_can_atlas_2018	126	deceased	0.918297	6.47664
TCGA-31-1953	ov_tcga_pan_can_atlas_2018	125	censored	0.918297	6.70678
TCGA-29-1783	ov_tcga_pan_can_atlas_2018	124	censored	0.918297	7.2328
TCGA-24-1419	ov_tcga_pan_can_atlas_2018	123	censored	0.918297	7.85745
TCGA-24-1418	ov_tcga_pan_can_atlas_2018	122	censored	0.918297	7.98895
TCGA-24-1842	ov_tcga_pan_can_atlas_2018	121	censored	0.918297	8.31772
TCGA-09-1674	ov_tcga_pan_can_atlas_2018	120	censored	0.918297	8.54785
TCGA-23-1029	ov_tcga_pan_can_atlas_2018	119	censored	0.918297	8.81086
TCGA-24-1469	ov_tcga_pan_can_atlas_2018	118	censored	0.918297	9.10675
TCGA-24-1928	ov_tcga_pan_can_atlas_2018	117	deceased	0.910448	11.0465
TCGA-24-1847	ov_tcga_pan_can_atlas_2018	116	censored	0.910448	11.2766
TCGA-29-1776	ov_tcga_pan_can_atlas_2018	115	censored	0.910448	11.8355
TCGA-5X-AA5U	ov_tcga_pan_can_atlas_2018	114	censored	0.910448	11.8684
TCGA-25-2397	ov_tcga_pan_can_atlas_2018	113	deceased	0.902391	11.9999
TCGA-25-1627	ov_tcga_pan_can_atlas_2018	112	deceased	0.894334	12.9533
TCGA-25-1323	ov_tcga_pan_can_atlas_2018	111	deceased	0.886277	12.9862
TCGA-25-2042	ov_tcga_pan_can_atlas_2018	110	deceased	0.87822	13.019
TCGA-25-1870	ov_tcga_pan_can_atlas_2018	109	deceased	0.870163	14.9587
TCGA-25-1329	ov_tcga_pan_can_atlas_2018	108	deceased	0.862106	15.0245
TCGA-24-1548	ov_tcga_pan_can_atlas_2018	107	deceased	0.854049	16.208
TCGA-25-1626	ov_tcga_pan_can_atlas_2018	106	deceased	0.845991	17.03
TCGA-24-1567	ov_tcga_pan_can_atlas_2018	105	deceased	0.837934	17.2272
TCGA-09-0367	ov_tcga_pan_can_atlas_2018	104	deceased	0.829877	17.9834
TCGA-24-2033	ov_tcga_pan_can_atlas_2018	103	deceased	0.82182	18.4765
TCGA-10-0928	ov_tcga_pan_can_atlas_2018	102	deceased	0.813763	18.5094
TCGA-24-1434	ov_tcga_pan_can_atlas_2018	101	deceased	0.805706	18.6738
TCGA-31-1950	ov_tcga_pan_can_atlas_2018	100	censored	0.805706	18.7724
TCGA-OY-A56Q	ov_tcga_pan_can_atlas_2018	99	censored	0.805706	18.9368
TCGA-24-1558	ov_tcga_pan_can_atlas_2018	98	deceased	0.797485	19.5286
TCGA-25-2399	ov_tcga_pan_can_atlas_2018	97	deceased	0.789263	19.9888
TCGA-59-A5PD	ov_tcga_pan_can_atlas_2018	96	deceased	0.781042	20.5148
TCGA-61-1724	ov_tcga_pan_can_atlas_2018	95	deceased	0.77282	20.9422
TCGA-09-2054	ov_tcga_pan_can_atlas_2018	94	deceased	0.764599	20.9422
TCGA-57-1584	ov_tcga_pan_can_atlas_2018	93	censored	0.764599	21.1395
TCGA-36-1570	ov_tcga_pan_can_atlas_2018	92	censored	0.764599	21.534
TCGA-24-0975	ov_tcga_pan_can_atlas_2018	91	deceased	0.756197	21.797
TCGA-24-1474	ov_tcga_pan_can_atlas_2018	90	deceased	0.747794	22.2244
TCGA-61-2113	ov_tcga_pan_can_atlas_2018	89	deceased	0.739392	22.2244
TCGA-31-1951	ov_tcga_pan_can_atlas_2018	88	censored	0.739392	22.4874
TCGA-29-1702	ov_tcga_pan_can_atlas_2018	87	deceased	0.730893	23.934
TCGA-57-1582	ov_tcga_pan_can_atlas_2018	86	deceased	0.722395	24.0326
TCGA-25-1871	ov_tcga_pan_can_atlas_2018	85	deceased	0.713896	24.986
TCGA-24-1564	ov_tcga_pan_can_atlas_2018	84	deceased	0.705397	25.8737
TCGA-24-1544	ov_tcga_pan_can_atlas_2018	83	deceased	0.696898	26.9586
TCGA-25-1313	ov_tcga_pan_can_atlas_2018	82	deceased	0.6884	26.9586
TCGA-25-1625	ov_tcga_pan_can_atlas_2018	81	deceased	0.679901	27.6161
TCGA-61-1728	ov_tcga_pan_can_atlas_2018	80	censored	0.679901	27.8791
TCGA-24-1430	ov_tcga_pan_can_atlas_2018	79	deceased	0.671295	28.3723
TCGA-13-1405	ov_tcga_pan_can_atlas_2018	78	deceased	0.662688	28.5367
TCGA-36-1568	ov_tcga_pan_can_atlas_2018	77	censored	0.662688	28.7668
TCGA-36-1569	ov_tcga_pan_can_atlas_2018	76	censored	0.662688	29.0956
TCGA-09-0364	ov_tcga_pan_can_atlas_2018	75	deceased	0.653852	29.1613
TCGA-36-1576	ov_tcga_pan_can_atlas_2018	74	censored	0.653852	30.0819
TCGA-61-2012	ov_tcga_pan_can_atlas_2018	73	censored	0.653852	30.6408
TCGA-61-2008	ov_tcga_pan_can_atlas_2018	72	censored	0.653852	30.6408
TCGA-29-1697	ov_tcga_pan_can_atlas_2018	71	deceased	0.644643	31.1997
TCGA-29-1710	ov_tcga_pan_can_atlas_2018	70	deceased	0.635434	31.2654
TCGA-61-1733	ov_tcga_pan_can_atlas_2018	69	censored	0.635434	31.7914
TCGA-25-1314	ov_tcga_pan_can_atlas_2018	68	deceased	0.626089	33.0079
TCGA-23-1123	ov_tcga_pan_can_atlas_2018	67	deceased	0.616745	33.4681
TCGA-61-1741	ov_tcga_pan_can_atlas_2018	66	deceased	0.6074	33.6654
TCGA-25-1321	ov_tcga_pan_can_atlas_2018	65	deceased	0.598055	33.9613
TCGA-59-2354	ov_tcga_pan_can_atlas_2018	64	deceased	0.588711	34.3887
TCGA-30-1861	ov_tcga_pan_can_atlas_2018	63	deceased	0.579366	34.7832
TCGA-24-2026	ov_tcga_pan_can_atlas_2018	62	deceased	0.570022	34.8161
TCGA-25-1318	ov_tcga_pan_can_atlas_2018	61	deceased	0.560677	34.9804
TCGA-09-2045	ov_tcga_pan_can_atlas_2018	60	deceased	0.551332	35.1448
TCGA-29-A5NZ	ov_tcga_pan_can_atlas_2018	59	deceased	0.541988	35.7695
TCGA-61-1738	ov_tcga_pan_can_atlas_2018	58	deceased	0.532643	35.8023
TCGA-25-1634	ov_tcga_pan_can_atlas_2018	57	deceased	0.523299	35.8681
TCGA-61-1910	ov_tcga_pan_can_atlas_2018	56	censored	0.523299	37.0516
TCGA-25-1320	ov_tcga_pan_can_atlas_2018	55	deceased	0.513784	37.9722
TCGA-61-1919	ov_tcga_pan_can_atlas_2018	54	deceased	0.50427	38.1694
TCGA-24-1616	ov_tcga_pan_can_atlas_2018	53	deceased	0.494755	38.2352
TCGA-29-1694	ov_tcga_pan_can_atlas_2018	52	deceased	0.48524	39.0242
TCGA-23-1122	ov_tcga_pan_can_atlas_2018	51	deceased	0.475726	39.09
TCGA-OY-A56P	ov_tcga_pan_can_atlas_2018	50	censored	0.475726	39.6818
TCGA-24-1557	ov_tcga_pan_can_atlas_2018	49	deceased	0.466017	39.879
TCGA-29-1695	ov_tcga_pan_can_atlas_2018	48	deceased	0.456309	40.405
TCGA-24-1550	ov_tcga_pan_can_atlas_2018	47	deceased	0.4466	41.0626
TCGA-61-1743	ov_tcga_pan_can_atlas_2018	46	deceased	0.436891	43.6927
TCGA-24-1560	ov_tcga_pan_can_atlas_2018	45	deceased	0.427182	44.0872
TCGA-04-1362	ov_tcga_pan_can_atlas_2018	44	deceased	0.417474	44.3173
TCGA-61-1737	ov_tcga_pan_can_atlas_2018	43	censored	0.417474	44.8433
TCGA-25-2398	ov_tcga_pan_can_atlas_2018	42	deceased	0.407534	45.0077
TCGA-24-1562	ov_tcga_pan_can_atlas_2018	41	deceased	0.397594	45.5009
TCGA-31-1944	ov_tcga_pan_can_atlas_2018	40	censored	0.397594	45.5666
TCGA-24-2267	ov_tcga_pan_can_atlas_2018	39	deceased	0.387399	47.5392
TCGA-04-1348	ov_tcga_pan_can_atlas_2018	38	deceased	0.377205	48.7556
TCGA-61-1736	ov_tcga_pan_can_atlas_2018	37	deceased	0.36701	48.7885
TCGA-25-2391	ov_tcga_pan_can_atlas_2018	36	deceased	0.356815	49.0515
TCGA-24-1551	ov_tcga_pan_can_atlas_2018	35	deceased	0.34662	51.9118
TCGA-25-1315	ov_tcga_pan_can_atlas_2018	34	deceased	0.336426	52.0433
TCGA-24-2298	ov_tcga_pan_can_atlas_2018	33	deceased	0.326231	53.2597
TCGA-24-1103	ov_tcga_pan_can_atlas_2018	32	deceased	0.316036	54.1145
TCGA-13-1511	ov_tcga_pan_can_atlas_2018	31	deceased	0.305842	54.246
TCGA-61-2101	ov_tcga_pan_can_atlas_2018	30	deceased	0.295647	55.4953
TCGA-24-1549	ov_tcga_pan_can_atlas_2018	29	deceased	0.285452	56.5802
TCGA-09-0366	ov_tcga_pan_can_atlas_2018	28	deceased	0.275257	57.7638
TCGA-24-1553	ov_tcga_pan_can_atlas_2018	27	deceased	0.265063	58.0925
TCGA-24-2024	ov_tcga_pan_can_atlas_2018	26	deceased	0.254868	58.1583
TCGA-25-1632	ov_tcga_pan_can_atlas_2018	25	deceased	0.244673	59.1446
TCGA-61-2097	ov_tcga_pan_can_atlas_2018	24	censored	0.244673	60.624
TCGA-25-1633	ov_tcga_pan_can_atlas_2018	23	deceased	0.234035	62.1692
TCGA-29-2427	ov_tcga_pan_can_atlas_2018	22	censored	0.234035	62.4651
TCGA-29-2425	ov_tcga_pan_can_atlas_2018	21	censored	0.234035	64.9965
TCGA-61-2098	ov_tcga_pan_can_atlas_2018	20	censored	0.234035	65.5226
TCGA-13-1507	ov_tcga_pan_can_atlas_2018	19	deceased	0.221718	65.5226
TCGA-25-1328	ov_tcga_pan_can_atlas_2018	18	deceased	0.2094	66.0486
TCGA-13-1498	ov_tcga_pan_can_atlas_2018	17	deceased	0.197082	66.1472
TCGA-29-1763	ov_tcga_pan_can_atlas_2018	16	censored	0.197082	66.8047
TCGA-24-2289	ov_tcga_pan_can_atlas_2018	15	deceased	0.183944	67.3636
TCGA-29-1698	ov_tcga_pan_can_atlas_2018	14	censored	0.183944	68.3171
TCGA-61-2094	ov_tcga_pan_can_atlas_2018	13	censored	0.183944	71.7362
TCGA-23-2081	ov_tcga_pan_can_atlas_2018	12	deceased	0.168615	76.9964
TCGA-13-1410	ov_tcga_pan_can_atlas_2018	11	censored	0.168615	81.0073
TCGA-24-1930	ov_tcga_pan_can_atlas_2018	10	deceased	0.151753	81.106
TCGA-13-0924	ov_tcga_pan_can_atlas_2018	9	censored	0.151753	85.9388
TCGA-13-0800	ov_tcga_pan_can_atlas_2018	8	censored	0.151753	87.484
TCGA-23-2078	ov_tcga_pan_can_atlas_2018	7	censored	0.151753	87.484
TCGA-24-1604	ov_tcga_pan_can_atlas_2018	6	deceased	0.126461	88.3716
TCGA-24-1555	ov_tcga_pan_can_atlas_2018	5	deceased	0.101169	88.5031
TCGA-09-1662	ov_tcga_pan_can_atlas_2018	4	deceased	0.0758767	89.325
TCGA-24-1603	ov_tcga_pan_can_atlas_2018	3	deceased	0.0505845	90.147
TCGA-24-1467	ov_tcga_pan_can_atlas_2018	2	deceased	0.0252922	105.993
TCGA-59-2351	ov_tcga_pan_can_atlas_2018	1	censored	0.0252922	116.119

## Sheet: 6N
Overall
(A) ARF6+AGAP1: M1 (both)
Case ID	Study ID	Number at Risk	Status	Survival Rate	Time (months)
TCGA-24-2262	ov_tcga_pan_can_atlas_2018	66	deceased	0.984848	0.36164
TCGA-61-1740	ov_tcga_pan_can_atlas_2018	65	deceased	0.969697	2.43285
TCGA-20-1687	ov_tcga_pan_can_atlas_2018	64	censored	0.969697	2.66298
TCGA-25-2401	ov_tcga_pan_can_atlas_2018	63	deceased	0.954305	2.95887
TCGA-09-1673	ov_tcga_pan_can_atlas_2018	62	censored	0.954305	3.02462
TCGA-61-2003	ov_tcga_pan_can_atlas_2018	61	censored	0.954305	4.01091
TCGA-24-2019	ov_tcga_pan_can_atlas_2018	60	censored	0.954305	4.8657
TCGA-24-1850	ov_tcga_pan_can_atlas_2018	59	censored	0.954305	5.52323
TCGA-24-1424	ov_tcga_pan_can_atlas_2018	58	censored	0.954305	6.01637
TCGA-24-1436	ov_tcga_pan_can_atlas_2018	57	deceased	0.937563	8.54785
TCGA-36-1575	ov_tcga_pan_can_atlas_2018	56	censored	0.937563	8.54785
TCGA-WR-A838	ov_tcga_pan_can_atlas_2018	55	deceased	0.920516	9.99441
TCGA-61-1721	ov_tcga_pan_can_atlas_2018	54	censored	0.920516	11.1122
TCGA-3P-A9WA	ov_tcga_pan_can_atlas_2018	53	censored	0.920516	13.8081
TCGA-61-2000	ov_tcga_pan_can_atlas_2018	52	censored	0.920516	14.4985
TCGA-24-2293	ov_tcga_pan_can_atlas_2018	51	deceased	0.902467	16.6354
TCGA-29-1761	ov_tcga_pan_can_atlas_2018	50	deceased	0.884417	17.3587
TCGA-13-0730	ov_tcga_pan_can_atlas_2018	49	deceased	0.866368	17.819
TCGA-29-1705	ov_tcga_pan_can_atlas_2018	48	deceased	0.848319	18.2464
TCGA-25-1623	ov_tcga_pan_can_atlas_2018	47	deceased	0.830269	18.5751
TCGA-36-1571	ov_tcga_pan_can_atlas_2018	46	deceased	0.81222	22.8491
TCGA-57-1993	ov_tcga_pan_can_atlas_2018	45	censored	0.81222	25.0847
TCGA-20-1683	ov_tcga_pan_can_atlas_2018	44	censored	0.81222	25.3805
TCGA-36-1577	ov_tcga_pan_can_atlas_2018	43	censored	0.81222	25.7422
TCGA-31-1946	ov_tcga_pan_can_atlas_2018	42	censored	0.81222	30.1805
TCGA-04-1364	ov_tcga_pan_can_atlas_2018	41	deceased	0.79241	33.6654
TCGA-25-1324	ov_tcga_pan_can_atlas_2018	40	deceased	0.7726	34.027
TCGA-09-0369	ov_tcga_pan_can_atlas_2018	39	deceased	0.752789	35.5722
TCGA-10-0936	ov_tcga_pan_can_atlas_2018	38	deceased	0.732979	36.9201
TCGA-25-2393	ov_tcga_pan_can_atlas_2018	37	deceased	0.713169	38.0379
TCGA-61-2009	ov_tcga_pan_can_atlas_2018	36	censored	0.713169	39.8461
TCGA-24-1552	ov_tcga_pan_can_atlas_2018	35	deceased	0.692793	41.3913
TCGA-25-2400	ov_tcga_pan_can_atlas_2018	34	deceased	0.672416	42.016
TCGA-25-1316	ov_tcga_pan_can_atlas_2018	33	deceased	0.65204	42.0489
TCGA-24-2038	ov_tcga_pan_can_atlas_2018	32	deceased	0.631664	44.5146
TCGA-61-2110	ov_tcga_pan_can_atlas_2018	31	deceased	0.611288	44.5146
TCGA-24-2281	ov_tcga_pan_can_atlas_2018	30	censored	0.611288	44.6132
TCGA-24-2023	ov_tcga_pan_can_atlas_2018	29	deceased	0.590209	44.8433
TCGA-30-1860	ov_tcga_pan_can_atlas_2018	28	deceased	0.56913	44.9091
TCGA-29-1691	ov_tcga_pan_can_atlas_2018	27	deceased	0.548051	48.3282
TCGA-13-0920	ov_tcga_pan_can_atlas_2018	26	deceased	0.526972	48.7885
TCGA-23-1109	ov_tcga_pan_can_atlas_2018	25	deceased	0.505893	51.3529
TCGA-30-1718	ov_tcga_pan_can_atlas_2018	24	deceased	0.484814	51.9118
TCGA-25-1635	ov_tcga_pan_can_atlas_2018	23	deceased	0.463735	52.0433
TCGA-04-1514	ov_tcga_pan_can_atlas_2018	22	deceased	0.442657	56.5473
TCGA-61-1914	ov_tcga_pan_can_atlas_2018	21	censored	0.442657	56.6131
TCGA-24-2254	ov_tcga_pan_can_atlas_2018	20	deceased	0.420524	57.0733
TCGA-13-0916	ov_tcga_pan_can_atlas_2018	19	censored	0.420524	58.6843
TCGA-61-2095	ov_tcga_pan_can_atlas_2018	18	deceased	0.397161	61.6432
TCGA-09-1667	ov_tcga_pan_can_atlas_2018	17	censored	0.397161	61.8733
TCGA-09-2051	ov_tcga_pan_can_atlas_2018	16	censored	0.397161	63.0897
TCGA-24-1546	ov_tcga_pan_can_atlas_2018	15	deceased	0.370684	64.2733
TCGA-25-1319	ov_tcga_pan_can_atlas_2018	14	deceased	0.344206	64.9965
TCGA-13-1505	ov_tcga_pan_can_atlas_2018	13	censored	0.344206	65.687
TCGA-23-1114	ov_tcga_pan_can_atlas_2018	12	deceased	0.315523	68.6787
TCGA-13-A5FT	ov_tcga_pan_can_atlas_2018	11	censored	0.315523	70.454
TCGA-24-1463	ov_tcga_pan_can_atlas_2018	10	deceased	0.28397	72.9197
TCGA-13-1403	ov_tcga_pan_can_atlas_2018	9	deceased	0.252418	77.095
TCGA-13-2060	ov_tcga_pan_can_atlas_2018	8	censored	0.252418	77.8841
TCGA-13-1481	ov_tcga_pan_can_atlas_2018	7	deceased	0.216358	87.0566
TCGA-29-1693	ov_tcga_pan_can_atlas_2018	6	censored	0.216358	101.785
TCGA-24-2027	ov_tcga_pan_can_atlas_2018	5	deceased	0.173087	109.708
TCGA-23-2077	ov_tcga_pan_can_atlas_2018	4	censored	0.173087	115.889
TCGA-61-2111	ov_tcga_pan_can_atlas_2018	3	censored	0.173087	125.752
TCGA-13-0890	ov_tcga_pan_can_atlas_2018	2	censored	0.173087	145.445
TCGA-24-2020	ov_tcga_pan_can_atlas_2018	1	deceased	0	152.02
(B) ARF6+AGAP1: M2 (both)
Case ID	Study ID	Number at Risk	Status	Survival Rate	Time (months)
TCGA-30-1857	ov_tcga_pan_can_atlas_2018	66	deceased	0.984848	0.263011
TCGA-23-1809	ov_tcga_pan_can_atlas_2018	65	censored	0.984848	0.526022
TCGA-24-2261	ov_tcga_pan_can_atlas_2018	64	deceased	0.96946	0.789032
TCGA-24-2288	ov_tcga_pan_can_atlas_2018	63	deceased	0.954072	0.821909
TCGA-61-2016	ov_tcga_pan_can_atlas_2018	62	deceased	0.938684	1.18355
TCGA-61-1995	ov_tcga_pan_can_atlas_2018	61	censored	0.938684	2.00546
TCGA-25-1317	ov_tcga_pan_can_atlas_2018	60	deceased	0.923039	2.00546
TCGA-25-1322	ov_tcga_pan_can_atlas_2018	59	deceased	0.907394	2.99175
TCGA-24-1843	ov_tcga_pan_can_atlas_2018	58	censored	0.907394	3.48489
TCGA-24-1844	ov_tcga_pan_can_atlas_2018	57	censored	0.907394	3.71503
TCGA-23-1120	ov_tcga_pan_can_atlas_2018	56	censored	0.907394	4.27393
TCGA-24-1427	ov_tcga_pan_can_atlas_2018	55	censored	0.907394	4.83282
TCGA-61-1998	ov_tcga_pan_can_atlas_2018	54	censored	0.907394	5.52323
TCGA-24-1425	ov_tcga_pan_can_atlas_2018	53	censored	0.907394	5.95062
TCGA-24-1423	ov_tcga_pan_can_atlas_2018	52	censored	0.907394	6.24651
TCGA-24-1416	ov_tcga_pan_can_atlas_2018	51	censored	0.907394	6.37801
TCGA-31-1953	ov_tcga_pan_can_atlas_2018	50	censored	0.907394	6.70678
TCGA-29-1783	ov_tcga_pan_can_atlas_2018	49	censored	0.907394	7.2328
TCGA-24-1842	ov_tcga_pan_can_atlas_2018	48	censored	0.907394	8.31772
TCGA-23-1029	ov_tcga_pan_can_atlas_2018	47	censored	0.907394	8.81086
TCGA-24-1928	ov_tcga_pan_can_atlas_2018	46	deceased	0.887668	11.0465
TCGA-29-1776	ov_tcga_pan_can_atlas_2018	45	censored	0.887668	11.8355
TCGA-25-1627	ov_tcga_pan_can_atlas_2018	44	deceased	0.867494	12.9533
TCGA-25-1323	ov_tcga_pan_can_atlas_2018	43	deceased	0.84732	12.9862
TCGA-25-2042	ov_tcga_pan_can_atlas_2018	42	deceased	0.827145	13.019
TCGA-25-1329	ov_tcga_pan_can_atlas_2018	41	deceased	0.806971	15.0245
TCGA-09-0367	ov_tcga_pan_can_atlas_2018	40	deceased	0.786797	17.9834
TCGA-10-0928	ov_tcga_pan_can_atlas_2018	39	deceased	0.766623	18.5094
TCGA-24-1558	ov_tcga_pan_can_atlas_2018	38	deceased	0.746448	19.5286
TCGA-61-1724	ov_tcga_pan_can_atlas_2018	37	deceased	0.726274	20.9422
TCGA-57-1584	ov_tcga_pan_can_atlas_2018	36	censored	0.726274	21.1395
TCGA-57-1582	ov_tcga_pan_can_atlas_2018	35	deceased	0.705523	24.0326
TCGA-25-1313	ov_tcga_pan_can_atlas_2018	34	deceased	0.684773	26.9586
TCGA-61-1728	ov_tcga_pan_can_atlas_2018	33	censored	0.684773	27.8791
TCGA-24-1430	ov_tcga_pan_can_atlas_2018	32	deceased	0.663374	28.3723
TCGA-36-1568	ov_tcga_pan_can_atlas_2018	31	censored	0.663374	28.7668
TCGA-09-0364	ov_tcga_pan_can_atlas_2018	30	deceased	0.641261	29.1613
TCGA-61-2008	ov_tcga_pan_can_atlas_2018	29	censored	0.641261	30.6408
TCGA-29-1697	ov_tcga_pan_can_atlas_2018	28	deceased	0.618359	31.1997
TCGA-61-1733	ov_tcga_pan_can_atlas_2018	27	censored	0.618359	31.7914
TCGA-25-1314	ov_tcga_pan_can_atlas_2018	26	deceased	0.594576	33.0079
TCGA-25-1321	ov_tcga_pan_can_atlas_2018	25	deceased	0.570793	33.9613
TCGA-59-2354	ov_tcga_pan_can_atlas_2018	24	deceased	0.54701	34.3887
TCGA-30-1861	ov_tcga_pan_can_atlas_2018	23	deceased	0.523227	34.7832
TCGA-25-1318	ov_tcga_pan_can_atlas_2018	22	deceased	0.499444	34.9804
TCGA-09-2045	ov_tcga_pan_can_atlas_2018	21	deceased	0.475661	35.1448
TCGA-61-1910	ov_tcga_pan_can_atlas_2018	20	censored	0.475661	37.0516
TCGA-61-1919	ov_tcga_pan_can_atlas_2018	19	deceased	0.450626	38.1694
TCGA-23-1122	ov_tcga_pan_can_atlas_2018	18	deceased	0.425591	39.09
TCGA-24-1557	ov_tcga_pan_can_atlas_2018	17	deceased	0.400556	39.879
TCGA-04-1362	ov_tcga_pan_can_atlas_2018	16	deceased	0.375522	44.3173
TCGA-61-1737	ov_tcga_pan_can_atlas_2018	15	censored	0.375522	44.8433
TCGA-24-1562	ov_tcga_pan_can_atlas_2018	14	deceased	0.348699	45.5009
TCGA-25-2391	ov_tcga_pan_can_atlas_2018	13	deceased	0.321876	49.0515
TCGA-24-1103	ov_tcga_pan_can_atlas_2018	12	deceased	0.295053	54.1145
TCGA-13-1511	ov_tcga_pan_can_atlas_2018	11	deceased	0.26823	54.246
TCGA-61-2101	ov_tcga_pan_can_atlas_2018	10	deceased	0.241407	55.4953
TCGA-09-0366	ov_tcga_pan_can_atlas_2018	9	deceased	0.214584	57.7638
TCGA-13-1498	ov_tcga_pan_can_atlas_2018	8	deceased	0.187761	66.1472
TCGA-61-2094	ov_tcga_pan_can_atlas_2018	7	censored	0.187761	71.7362
TCGA-23-2081	ov_tcga_pan_can_atlas_2018	6	deceased	0.156467	76.9964
TCGA-24-1930	ov_tcga_pan_can_atlas_2018	5	deceased	0.125174	81.106
TCGA-24-1555	ov_tcga_pan_can_atlas_2018	4	deceased	0.0938804	88.5031
TCGA-09-1662	ov_tcga_pan_can_atlas_2018	3	deceased	0.0625869	89.325
TCGA-24-1603	ov_tcga_pan_can_atlas_2018	2	deceased	0.0312935	90.147
TCGA-24-1467	ov_tcga_pan_can_atlas_2018	1	deceased	0	105.993
(C) ARF6 M1+AGAP1 M2
Case ID	Study ID	Number at Risk	Status	Survival Rate	Time (months)
TCGA-25-1631	ov_tcga_pan_can_atlas_2018	84	deceased	0.988095	0.295887
TCGA-VG-A8LO	ov_tcga_pan_can_atlas_2018	83	deceased	0.97619	0.789032
TCGA-25-1312	ov_tcga_pan_can_atlas_2018	82	deceased	0.964286	1.01917
TCGA-57-1585	ov_tcga_pan_can_atlas_2018	81	deceased	0.952381	1.74245
TCGA-23-1111	ov_tcga_pan_can_atlas_2018	80	censored	0.952381	3.22188
TCGA-61-2088	ov_tcga_pan_can_atlas_2018	79	censored	0.952381	4.76707
TCGA-61-1900	ov_tcga_pan_can_atlas_2018	78	censored	0.952381	5.78624
TCGA-30-1862	ov_tcga_pan_can_atlas_2018	77	deceased	0.940012	6.115
TCGA-61-2102	ov_tcga_pan_can_atlas_2018	76	deceased	0.927644	6.47664
TCGA-24-1419	ov_tcga_pan_can_atlas_2018	75	censored	0.927644	7.85745
TCGA-24-1418	ov_tcga_pan_can_atlas_2018	74	censored	0.927644	7.98895
TCGA-09-1674	ov_tcga_pan_can_atlas_2018	73	censored	0.927644	8.54785
TCGA-24-1469	ov_tcga_pan_can_atlas_2018	72	censored	0.927644	9.10675
TCGA-24-1847	ov_tcga_pan_can_atlas_2018	71	censored	0.927644	11.2766
TCGA-5X-AA5U	ov_tcga_pan_can_atlas_2018	70	censored	0.927644	11.8684
TCGA-25-2397	ov_tcga_pan_can_atlas_2018	69	deceased	0.9142	11.9999
TCGA-25-1870	ov_tcga_pan_can_atlas_2018	68	deceased	0.900756	14.9587
TCGA-24-1548	ov_tcga_pan_can_atlas_2018	67	deceased	0.887311	16.208
TCGA-25-1626	ov_tcga_pan_can_atlas_2018	66	deceased	0.873867	17.03
TCGA-24-1567	ov_tcga_pan_can_atlas_2018	65	deceased	0.860423	17.2272
TCGA-24-2033	ov_tcga_pan_can_atlas_2018	64	deceased	0.846979	18.4765
TCGA-24-1434	ov_tcga_pan_can_atlas_2018	63	deceased	0.833535	18.6738
TCGA-31-1950	ov_tcga_pan_can_atlas_2018	62	censored	0.833535	18.7724
TCGA-OY-A56Q	ov_tcga_pan_can_atlas_2018	61	censored	0.833535	18.9368
TCGA-25-2399	ov_tcga_pan_can_atlas_2018	60	deceased	0.819643	19.9888
TCGA-59-A5PD	ov_tcga_pan_can_atlas_2018	59	deceased	0.80575	20.5148
TCGA-09-2054	ov_tcga_pan_can_atlas_2018	58	deceased	0.791858	20.9422
TCGA-36-1570	ov_tcga_pan_can_atlas_2018	57	censored	0.791858	21.534
TCGA-24-0975	ov_tcga_pan_can_atlas_2018	56	deceased	0.777718	21.797
TCGA-61-2113	ov_tcga_pan_can_atlas_2018	55	deceased	0.763578	22.2244
TCGA-24-1474	ov_tcga_pan_can_atlas_2018	54	deceased	0.749437	22.2244
TCGA-31-1951	ov_tcga_pan_can_atlas_2018	53	censored	0.749437	22.4874
TCGA-29-1702	ov_tcga_pan_can_atlas_2018	52	deceased	0.735025	23.934
TCGA-25-1871	ov_tcga_pan_can_atlas_2018	51	deceased	0.720613	24.986
TCGA-24-1564	ov_tcga_pan_can_atlas_2018	50	deceased	0.706201	25.8737
TCGA-24-1544	ov_tcga_pan_can_atlas_2018	49	deceased	0.691788	26.9586
TCGA-25-1625	ov_tcga_pan_can_atlas_2018	48	deceased	0.677376	27.6161
TCGA-13-1405	ov_tcga_pan_can_atlas_2018	47	deceased	0.662964	28.5367
TCGA-36-1569	ov_tcga_pan_can_atlas_2018	46	censored	0.662964	29.0956
TCGA-36-1576	ov_tcga_pan_can_atlas_2018	45	censored	0.662964	30.0819
TCGA-61-2012	ov_tcga_pan_can_atlas_2018	44	censored	0.662964	30.6408
TCGA-29-1710	ov_tcga_pan_can_atlas_2018	43	deceased	0.647546	31.2654
TCGA-23-1123	ov_tcga_pan_can_atlas_2018	42	deceased	0.632128	33.4681
TCGA-61-1741	ov_tcga_pan_can_atlas_2018	41	deceased	0.61671	33.6654
TCGA-24-2026	ov_tcga_pan_can_atlas_2018	40	deceased	0.601293	34.8161
TCGA-29-A5NZ	ov_tcga_pan_can_atlas_2018	39	deceased	0.585875	35.7695
TCGA-61-1738	ov_tcga_pan_can_atlas_2018	38	deceased	0.570457	35.8023
TCGA-25-1634	ov_tcga_pan_can_atlas_2018	37	deceased	0.555039	35.8681
TCGA-25-1320	ov_tcga_pan_can_atlas_2018	36	deceased	0.539622	37.9722
TCGA-24-1616	ov_tcga_pan_can_atlas_2018	35	deceased	0.524204	38.2352
TCGA-29-1694	ov_tcga_pan_can_atlas_2018	34	deceased	0.508786	39.0242
TCGA-OY-A56P	ov_tcga_pan_can_atlas_2018	33	censored	0.508786	39.6818
TCGA-29-1695	ov_tcga_pan_can_atlas_2018	32	deceased	0.492887	40.405
TCGA-24-1550	ov_tcga_pan_can_atlas_2018	31	deceased	0.476987	41.0626
TCGA-61-1743	ov_tcga_pan_can_atlas_2018	30	deceased	0.461087	43.6927
TCGA-24-1560	ov_tcga_pan_can_atlas_2018	29	deceased	0.445188	44.0872
TCGA-25-2398	ov_tcga_pan_can_atlas_2018	28	deceased	0.429288	45.0077
TCGA-31-1944	ov_tcga_pan_can_atlas_2018	27	censored	0.429288	45.5666
TCGA-24-2267	ov_tcga_pan_can_atlas_2018	26	deceased	0.412777	47.5392
TCGA-04-1348	ov_tcga_pan_can_atlas_2018	25	deceased	0.396266	48.7556
TCGA-61-1736	ov_tcga_pan_can_atlas_2018	24	deceased	0.379755	48.7885
TCGA-24-1551	ov_tcga_pan_can_atlas_2018	23	deceased	0.363244	51.9118
TCGA-25-1315	ov_tcga_pan_can_atlas_2018	22	deceased	0.346733	52.0433
TCGA-24-2298	ov_tcga_pan_can_atlas_2018	21	deceased	0.330222	53.2597
TCGA-24-1549	ov_tcga_pan_can_atlas_2018	20	deceased	0.313711	56.5802
TCGA-24-1553	ov_tcga_pan_can_atlas_2018	19	deceased	0.2972	58.0925
TCGA-24-2024	ov_tcga_pan_can_atlas_2018	18	deceased	0.280688	58.1583
TCGA-25-1632	ov_tcga_pan_can_atlas_2018	17	deceased	0.264177	59.1446
TCGA-61-2097	ov_tcga_pan_can_atlas_2018	16	censored	0.264177	60.624
TCGA-25-1633	ov_tcga_pan_can_atlas_2018	15	deceased	0.246566	62.1692
TCGA-29-2427	ov_tcga_pan_can_atlas_2018	14	censored	0.246566	62.4651
TCGA-29-2425	ov_tcga_pan_can_atlas_2018	13	censored	0.246566	64.9965
TCGA-61-2098	ov_tcga_pan_can_atlas_2018	12	censored	0.246566	65.5226
TCGA-13-1507	ov_tcga_pan_can_atlas_2018	11	deceased	0.224151	65.5226
TCGA-25-1328	ov_tcga_pan_can_atlas_2018	10	deceased	0.201735	66.0486
TCGA-29-1763	ov_tcga_pan_can_atlas_2018	9	censored	0.201735	66.8047
TCGA-24-2289	ov_tcga_pan_can_atlas_2018	8	deceased	0.176519	67.3636
TCGA-29-1698	ov_tcga_pan_can_atlas_2018	7	censored	0.176519	68.3171
TCGA-13-1410	ov_tcga_pan_can_atlas_2018	6	censored	0.176519	81.0073
TCGA-13-0924	ov_tcga_pan_can_atlas_2018	5	censored	0.176519	85.9388
TCGA-23-2078	ov_tcga_pan_can_atlas_2018	4	censored	0.176519	87.484
TCGA-13-0800	ov_tcga_pan_can_atlas_2018	3	censored	0.176519	87.484
TCGA-24-1604	ov_tcga_pan_can_atlas_2018	2	deceased	0.0882593	88.3716
TCGA-59-2351	ov_tcga_pan_can_atlas_2018	1	censored	0.0882593	116.119
(D) ARF6 M2+AGAP M1
Case ID	Study ID	Number at Risk	Status	Survival Rate	Time (months)
TCGA-04-1519	ov_tcga_pan_can_atlas_2018	83	censored	1	0.789032
TCGA-25-2392	ov_tcga_pan_can_atlas_2018	82	deceased	0.987805	1.01917
TCGA-59-2355	ov_tcga_pan_can_atlas_2018	81	deceased	0.97561	2.13696
TCGA-31-1959	ov_tcga_pan_can_atlas_2018	80	censored	0.97561	2.20272
TCGA-30-1855	ov_tcga_pan_can_atlas_2018	79	deceased	0.96326	2.46573
TCGA-25-2396	ov_tcga_pan_can_atlas_2018	78	deceased	0.950911	3.02462
TCGA-24-1846	ov_tcga_pan_can_atlas_2018	77	censored	0.950911	4.37255
TCGA-29-1784	ov_tcga_pan_can_atlas_2018	76	censored	0.950911	5.35885
TCGA-59-2363	ov_tcga_pan_can_atlas_2018	75	censored	0.950911	5.4246
TCGA-24-1849	ov_tcga_pan_can_atlas_2018	74	censored	0.950911	5.78624
TCGA-09-2044	ov_tcga_pan_can_atlas_2018	73	censored	0.950911	6.115
TCGA-24-1413	ov_tcga_pan_can_atlas_2018	72	censored	0.950911	6.31226
TCGA-24-1417	ov_tcga_pan_can_atlas_2018	71	censored	0.950911	7.82457
TCGA-29-1781	ov_tcga_pan_can_atlas_2018	70	censored	0.950911	8.38347
TCGA-59-2352	ov_tcga_pan_can_atlas_2018	69	deceased	0.937129	9.40264
TCGA-09-1659	ov_tcga_pan_can_atlas_2018	68	deceased	0.923348	9.99441
TCGA-57-1583	ov_tcga_pan_can_atlas_2018	67	deceased	0.909567	11.3752
TCGA-13-1512	ov_tcga_pan_can_atlas_2018	66	censored	0.909567	14.5313
TCGA-29-1778	ov_tcga_pan_can_atlas_2018	65	censored	0.909567	14.9259
TCGA-61-1918	ov_tcga_pan_can_atlas_2018	64	deceased	0.895355	15.7478
TCGA-20-1685	ov_tcga_pan_can_atlas_2018	63	censored	0.895355	16.7012
TCGA-29-1701	ov_tcga_pan_can_atlas_2018	62	deceased	0.880914	16.9313
TCGA-24-1428	ov_tcga_pan_can_atlas_2018	61	censored	0.880914	17.3916
TCGA-13-1411	ov_tcga_pan_can_atlas_2018	60	deceased	0.866232	17.4573
TCGA-61-2002	ov_tcga_pan_can_atlas_2018	59	censored	0.866232	17.9834
TCGA-09-1670	ov_tcga_pan_can_atlas_2018	58	censored	0.866232	17.9834
TCGA-20-1684	ov_tcga_pan_can_atlas_2018	57	censored	0.866232	19.1012
TCGA-25-1628	ov_tcga_pan_can_atlas_2018	56	deceased	0.850763	20.6135
TCGA-61-2109	ov_tcga_pan_can_atlas_2018	55	deceased	0.835295	20.6792
TCGA-59-2350	ov_tcga_pan_can_atlas_2018	54	deceased	0.819826	22.323
TCGA-36-1574	ov_tcga_pan_can_atlas_2018	53	censored	0.819826	22.5532
TCGA-36-1580	ov_tcga_pan_can_atlas_2018	52	deceased	0.804061	24.2299
TCGA-29-1770	ov_tcga_pan_can_atlas_2018	51	censored	0.804061	24.3614
TCGA-36-1581	ov_tcga_pan_can_atlas_2018	50	censored	0.804061	24.6901
TCGA-57-1994	ov_tcga_pan_can_atlas_2018	49	censored	0.804061	25.0189
TCGA-23-1026	ov_tcga_pan_can_atlas_2018	48	censored	0.804061	26.8271
TCGA-25-2409	ov_tcga_pan_can_atlas_2018	47	deceased	0.786953	26.9915
TCGA-20-1682	ov_tcga_pan_can_atlas_2018	46	censored	0.786953	27.5175
TCGA-36-1578	ov_tcga_pan_can_atlas_2018	45	censored	0.786953	27.8463
TCGA-24-2035	ov_tcga_pan_can_atlas_2018	44	deceased	0.769068	28.175
TCGA-25-2404	ov_tcga_pan_can_atlas_2018	43	deceased	0.751182	29.0298
TCGA-30-1891	ov_tcga_pan_can_atlas_2018	42	deceased	0.733297	30.049
TCGA-24-1924	ov_tcga_pan_can_atlas_2018	41	deceased	0.715412	30.2134
TCGA-09-1669	ov_tcga_pan_can_atlas_2018	40	censored	0.715412	30.5093
TCGA-61-1907	ov_tcga_pan_can_atlas_2018	39	censored	0.715412	31.2983
TCGA-61-1725	ov_tcga_pan_can_atlas_2018	38	censored	0.715412	31.4298
TCGA-24-2271	ov_tcga_pan_can_atlas_2018	37	deceased	0.696076	31.6271
TCGA-23-1027	ov_tcga_pan_can_atlas_2018	36	deceased	0.676741	32.0873
TCGA-29-1696	ov_tcga_pan_can_atlas_2018	35	deceased	0.657405	33.9284
TCGA-13-1506	ov_tcga_pan_can_atlas_2018	34	deceased	0.63807	34.1585
TCGA-29-1711	ov_tcga_pan_can_atlas_2018	33	censored	0.63807	34.6188
TCGA-24-2290	ov_tcga_pan_can_atlas_2018	32	deceased	0.61813	36.2297
TCGA-29-1785	ov_tcga_pan_can_atlas_2018	31	deceased	0.598191	36.2955
TCGA-29-1699	ov_tcga_pan_can_atlas_2018	30	deceased	0.578251	36.3612
TCGA-25-1630	ov_tcga_pan_can_atlas_2018	29	deceased	0.558311	38.2023
TCGA-23-1023	ov_tcga_pan_can_atlas_2018	28	censored	0.558311	40.5365
TCGA-25-1326	ov_tcga_pan_can_atlas_2018	27	deceased	0.537633	41.0626
TCGA-13-0893	ov_tcga_pan_can_atlas_2018	26	deceased	0.516955	43.3639
TCGA-61-1917	ov_tcga_pan_can_atlas_2018	25	deceased	0.496277	43.4297
TCGA-24-1435	ov_tcga_pan_can_atlas_2018	24	deceased	0.475598	43.5283
TCGA-31-1956	ov_tcga_pan_can_atlas_2018	23	censored	0.475598	44.1201
TCGA-29-2428	ov_tcga_pan_can_atlas_2018	22	censored	0.475598	45.1064
TCGA-13-0801	ov_tcga_pan_can_atlas_2018	21	deceased	0.452951	45.994
TCGA-29-1690	ov_tcga_pan_can_atlas_2018	20	deceased	0.430303	47.605
TCGA-24-1563	ov_tcga_pan_can_atlas_2018	19	deceased	0.407656	47.7036
TCGA-23-2084	ov_tcga_pan_can_atlas_2018	18	deceased	0.385008	49.8405
TCGA-61-2092	ov_tcga_pan_can_atlas_2018	17	censored	0.385008	51.7145
TCGA-09-1668	ov_tcga_pan_can_atlas_2018	16	censored	0.385008	55.3638
TCGA-24-2297	ov_tcga_pan_can_atlas_2018	15	deceased	0.359341	55.8569
TCGA-24-1545	ov_tcga_pan_can_atlas_2018	14	deceased	0.333674	57.4021
TCGA-09-1666	ov_tcga_pan_can_atlas_2018	13	censored	0.333674	57.5994
TCGA-29-1703	ov_tcga_pan_can_atlas_2018	12	deceased	0.305868	59.6706
TCGA-13-0899	ov_tcga_pan_can_atlas_2018	11	deceased	0.278062	66.1472
TCGA-24-1556	ov_tcga_pan_can_atlas_2018	10	deceased	0.250255	70.6184
TCGA-13-0897	ov_tcga_pan_can_atlas_2018	9	deceased	0.222449	71.7362
TCGA-04-1365	ov_tcga_pan_can_atlas_2018	8	censored	0.222449	76.569
TCGA-61-2104	ov_tcga_pan_can_atlas_2018	7	censored	0.222449	76.8649
TCGA-29-1688	ov_tcga_pan_can_atlas_2018	6	deceased	0.185374	78.9032
TCGA-13-0799	ov_tcga_pan_can_atlas_2018	5	censored	0.185374	83.3416
TCGA-29-1762	ov_tcga_pan_can_atlas_2018	4	deceased	0.139031	86.5963
TCGA-13-0913	ov_tcga_pan_can_atlas_2018	3	censored	0.139031	109.314
TCGA-13-1497	ov_tcga_pan_can_atlas_2018	2	censored	0.139031	127.264
TCGA-59-2348	ov_tcga_pan_can_atlas_2018	1	censored	0.139031	180.195

## Sheet: 6O
Overall
(A) ARF6+AGAP1 Ex14PSI: M1 (both)
Case ID	Study ID	Number at Risk	Status	Survival Rate	Time (months)
TCGA-25-1631	ov_tcga_pan_can_atlas_2018	65	deceased	0.984615	0.295887
TCGA-VG-A8LO	ov_tcga_pan_can_atlas_2018	64	deceased	0.969231	0.789032
TCGA-20-1687	ov_tcga_pan_can_atlas_2018	63	censored	0.969231	2.66298
TCGA-24-1850	ov_tcga_pan_can_atlas_2018	62	censored	0.969231	5.52323
TCGA-61-1900	ov_tcga_pan_can_atlas_2018	61	censored	0.969231	5.78624
TCGA-61-2102	ov_tcga_pan_can_atlas_2018	60	deceased	0.953077	6.47664
TCGA-24-1419	ov_tcga_pan_can_atlas_2018	59	censored	0.953077	7.85745
TCGA-24-1418	ov_tcga_pan_can_atlas_2018	58	censored	0.953077	7.98895
TCGA-WR-A838	ov_tcga_pan_can_atlas_2018	57	deceased	0.936356	9.99441
TCGA-61-1721	ov_tcga_pan_can_atlas_2018	56	censored	0.936356	11.1122
TCGA-5X-AA5U	ov_tcga_pan_can_atlas_2018	55	censored	0.936356	11.8684
TCGA-25-2397	ov_tcga_pan_can_atlas_2018	54	deceased	0.919016	11.9999
TCGA-24-1567	ov_tcga_pan_can_atlas_2018	53	deceased	0.901676	17.2272
TCGA-29-1761	ov_tcga_pan_can_atlas_2018	52	deceased	0.884336	17.3587
TCGA-13-0730	ov_tcga_pan_can_atlas_2018	51	deceased	0.866997	17.819
TCGA-24-2033	ov_tcga_pan_can_atlas_2018	50	deceased	0.849657	18.4765
TCGA-25-1623	ov_tcga_pan_can_atlas_2018	49	deceased	0.832317	18.5751
TCGA-OY-A56Q	ov_tcga_pan_can_atlas_2018	48	censored	0.832317	18.9368
TCGA-24-0975	ov_tcga_pan_can_atlas_2018	47	deceased	0.814608	21.797
TCGA-31-1951	ov_tcga_pan_can_atlas_2018	46	censored	0.814608	22.4874
TCGA-29-1702	ov_tcga_pan_can_atlas_2018	45	deceased	0.796505	23.934
TCGA-25-1871	ov_tcga_pan_can_atlas_2018	44	deceased	0.778403	24.986
TCGA-20-1683	ov_tcga_pan_can_atlas_2018	43	censored	0.778403	25.3805
TCGA-13-1405	ov_tcga_pan_can_atlas_2018	42	deceased	0.75987	28.5367
TCGA-36-1569	ov_tcga_pan_can_atlas_2018	41	censored	0.75987	29.0956
TCGA-36-1576	ov_tcga_pan_can_atlas_2018	40	censored	0.75987	30.0819
TCGA-61-1741	ov_tcga_pan_can_atlas_2018	39	deceased	0.740386	33.6654
TCGA-09-0369	ov_tcga_pan_can_atlas_2018	38	deceased	0.720902	35.5722
TCGA-25-1634	ov_tcga_pan_can_atlas_2018	37	deceased	0.701418	35.8681
TCGA-10-0936	ov_tcga_pan_can_atlas_2018	36	deceased	0.681934	36.9201
TCGA-25-1320	ov_tcga_pan_can_atlas_2018	35	deceased	0.66245	37.9722
TCGA-25-2393	ov_tcga_pan_can_atlas_2018	34	deceased	0.642967	38.0379
TCGA-OY-A56P	ov_tcga_pan_can_atlas_2018	33	censored	0.642967	39.6818
TCGA-61-2009	ov_tcga_pan_can_atlas_2018	32	censored	0.642967	39.8461
TCGA-29-1695	ov_tcga_pan_can_atlas_2018	31	deceased	0.622226	40.405
TCGA-24-1550	ov_tcga_pan_can_atlas_2018	30	deceased	0.601485	41.0626
TCGA-24-1552	ov_tcga_pan_can_atlas_2018	29	deceased	0.580744	41.3913
TCGA-25-1316	ov_tcga_pan_can_atlas_2018	28	deceased	0.560003	42.0489
TCGA-24-2038	ov_tcga_pan_can_atlas_2018	27	deceased	0.539262	44.5146
TCGA-61-2110	ov_tcga_pan_can_atlas_2018	26	deceased	0.518521	44.5146
TCGA-25-2398	ov_tcga_pan_can_atlas_2018	25	deceased	0.497781	45.0077
TCGA-24-2267	ov_tcga_pan_can_atlas_2018	24	deceased	0.47704	47.5392
TCGA-25-1315	ov_tcga_pan_can_atlas_2018	23	deceased	0.456299	52.0433
TCGA-24-2298	ov_tcga_pan_can_atlas_2018	22	deceased	0.435558	53.2597
TCGA-04-1514	ov_tcga_pan_can_atlas_2018	21	deceased	0.414817	56.5473
TCGA-24-2254	ov_tcga_pan_can_atlas_2018	20	deceased	0.394076	57.0733
TCGA-24-1553	ov_tcga_pan_can_atlas_2018	19	deceased	0.373335	58.0925
TCGA-25-1632	ov_tcga_pan_can_atlas_2018	18	deceased	0.352595	59.1446
TCGA-61-2097	ov_tcga_pan_can_atlas_2018	17	censored	0.352595	60.624
TCGA-25-1633	ov_tcga_pan_can_atlas_2018	16	deceased	0.330557	62.1692
TCGA-24-1546	ov_tcga_pan_can_atlas_2018	15	deceased	0.30852	64.2733
TCGA-29-2425	ov_tcga_pan_can_atlas_2018	14	censored	0.30852	64.9965
TCGA-61-2098	ov_tcga_pan_can_atlas_2018	13	censored	0.30852	65.5226
TCGA-13-1505	ov_tcga_pan_can_atlas_2018	12	censored	0.30852	65.687
TCGA-29-1763	ov_tcga_pan_can_atlas_2018	11	censored	0.30852	66.8047
TCGA-23-1114	ov_tcga_pan_can_atlas_2018	10	deceased	0.277668	68.6787
TCGA-13-A5FT	ov_tcga_pan_can_atlas_2018	9	censored	0.277668	70.454
TCGA-13-1403	ov_tcga_pan_can_atlas_2018	8	deceased	0.24296	77.095
TCGA-13-1410	ov_tcga_pan_can_atlas_2018	7	censored	0.24296	81.0073
TCGA-23-2078	ov_tcga_pan_can_atlas_2018	6	censored	0.24296	87.484
TCGA-24-1604	ov_tcga_pan_can_atlas_2018	5	deceased	0.194368	88.3716
TCGA-29-1693	ov_tcga_pan_can_atlas_2018	4	censored	0.194368	101.785
TCGA-24-2027	ov_tcga_pan_can_atlas_2018	3	deceased	0.129579	109.708
TCGA-23-2077	ov_tcga_pan_can_atlas_2018	2	censored	0.129579	115.889
TCGA-24-2020	ov_tcga_pan_can_atlas_2018	1	deceased	0	152.02
(B) ARF6+AGAP1 Ex14PSI: M2 (both)
Case ID	Study ID	Number at Risk	Status	Survival Rate	Time (months)
TCGA-23-1809	ov_tcga_pan_can_atlas_2018	66	censored	1	0.526022
TCGA-24-2261	ov_tcga_pan_can_atlas_2018	65	deceased	0.984615	0.789032
TCGA-61-2016	ov_tcga_pan_can_atlas_2018	64	deceased	0.969231	1.18355
TCGA-30-1855	ov_tcga_pan_can_atlas_2018	63	deceased	0.953846	2.46573
TCGA-25-1322	ov_tcga_pan_can_atlas_2018	62	deceased	0.938462	2.99175
TCGA-25-2396	ov_tcga_pan_can_atlas_2018	61	deceased	0.923077	3.02462
TCGA-29-1784	ov_tcga_pan_can_atlas_2018	60	censored	0.923077	5.35885
TCGA-61-1998	ov_tcga_pan_can_atlas_2018	59	censored	0.923077	5.52323
TCGA-24-1425	ov_tcga_pan_can_atlas_2018	58	censored	0.923077	5.95062
TCGA-31-1953	ov_tcga_pan_can_atlas_2018	57	censored	0.923077	6.70678
TCGA-24-1842	ov_tcga_pan_can_atlas_2018	56	censored	0.923077	8.31772
TCGA-29-1781	ov_tcga_pan_can_atlas_2018	55	censored	0.923077	8.38347
TCGA-24-1928	ov_tcga_pan_can_atlas_2018	54	deceased	0.905983	11.0465
TCGA-25-1627	ov_tcga_pan_can_atlas_2018	53	deceased	0.888889	12.9533
TCGA-29-1778	ov_tcga_pan_can_atlas_2018	52	censored	0.888889	14.9259
TCGA-25-1329	ov_tcga_pan_can_atlas_2018	51	deceased	0.87146	15.0245
TCGA-61-1918	ov_tcga_pan_can_atlas_2018	50	deceased	0.854031	15.7478
TCGA-29-1701	ov_tcga_pan_can_atlas_2018	49	deceased	0.836601	16.9313
TCGA-13-1411	ov_tcga_pan_can_atlas_2018	48	deceased	0.819172	17.4573
TCGA-61-2002	ov_tcga_pan_can_atlas_2018	47	censored	0.819172	17.9834
TCGA-20-1684	ov_tcga_pan_can_atlas_2018	46	censored	0.819172	19.1012
TCGA-25-1628	ov_tcga_pan_can_atlas_2018	45	deceased	0.800968	20.6135
TCGA-61-2109	ov_tcga_pan_can_atlas_2018	44	deceased	0.782764	20.6792
TCGA-36-1574	ov_tcga_pan_can_atlas_2018	43	censored	0.782764	22.5532
TCGA-29-1770	ov_tcga_pan_can_atlas_2018	42	censored	0.782764	24.3614
TCGA-20-1682	ov_tcga_pan_can_atlas_2018	41	censored	0.782764	27.5175
TCGA-24-2035	ov_tcga_pan_can_atlas_2018	40	deceased	0.763195	28.175
TCGA-24-1430	ov_tcga_pan_can_atlas_2018	39	deceased	0.743626	28.3723
TCGA-25-2404	ov_tcga_pan_can_atlas_2018	38	deceased	0.724057	29.0298
TCGA-09-0364	ov_tcga_pan_can_atlas_2018	37	deceased	0.704488	29.1613
TCGA-09-1669	ov_tcga_pan_can_atlas_2018	36	censored	0.704488	30.5093
TCGA-61-1907	ov_tcga_pan_can_atlas_2018	35	censored	0.704488	31.2983
TCGA-29-1696	ov_tcga_pan_can_atlas_2018	34	deceased	0.683768	33.9284
TCGA-25-1321	ov_tcga_pan_can_atlas_2018	33	deceased	0.663048	33.9613
TCGA-13-1506	ov_tcga_pan_can_atlas_2018	32	deceased	0.642327	34.1585
TCGA-29-1711	ov_tcga_pan_can_atlas_2018	31	censored	0.642327	34.6188
TCGA-30-1861	ov_tcga_pan_can_atlas_2018	30	deceased	0.620916	34.7832
TCGA-25-1318	ov_tcga_pan_can_atlas_2018	29	deceased	0.599505	34.9804
TCGA-29-1785	ov_tcga_pan_can_atlas_2018	28	deceased	0.578095	36.2955
TCGA-25-1630	ov_tcga_pan_can_atlas_2018	27	deceased	0.556684	38.2023
TCGA-23-1122	ov_tcga_pan_can_atlas_2018	26	deceased	0.535273	39.09
TCGA-23-1023	ov_tcga_pan_can_atlas_2018	25	censored	0.535273	40.5365
TCGA-25-1326	ov_tcga_pan_can_atlas_2018	24	deceased	0.51297	41.0626
TCGA-13-0893	ov_tcga_pan_can_atlas_2018	23	deceased	0.490667	43.3639
TCGA-24-1435	ov_tcga_pan_can_atlas_2018	22	deceased	0.468364	43.5283
TCGA-04-1362	ov_tcga_pan_can_atlas_2018	21	deceased	0.446061	44.3173
TCGA-29-2428	ov_tcga_pan_can_atlas_2018	20	censored	0.446061	45.1064
TCGA-13-0801	ov_tcga_pan_can_atlas_2018	19	deceased	0.422584	45.994
TCGA-29-1690	ov_tcga_pan_can_atlas_2018	18	deceased	0.399107	47.605
TCGA-24-1563	ov_tcga_pan_can_atlas_2018	17	deceased	0.37563	47.7036
TCGA-24-1103	ov_tcga_pan_can_atlas_2018	16	deceased	0.352153	54.1145
TCGA-13-1511	ov_tcga_pan_can_atlas_2018	15	deceased	0.328676	54.246
TCGA-09-1668	ov_tcga_pan_can_atlas_2018	14	censored	0.328676	55.3638
TCGA-24-2297	ov_tcga_pan_can_atlas_2018	13	deceased	0.303393	55.8569
TCGA-24-1545	ov_tcga_pan_can_atlas_2018	12	deceased	0.278111	57.4021
TCGA-09-0366	ov_tcga_pan_can_atlas_2018	11	deceased	0.252828	57.7638
TCGA-29-1703	ov_tcga_pan_can_atlas_2018	10	deceased	0.227545	59.6706
TCGA-13-0899	ov_tcga_pan_can_atlas_2018	9	deceased	0.202262	66.1472
TCGA-24-1556	ov_tcga_pan_can_atlas_2018	8	deceased	0.17698	70.6184
TCGA-61-2094	ov_tcga_pan_can_atlas_2018	7	censored	0.17698	71.7362
TCGA-04-1365	ov_tcga_pan_can_atlas_2018	6	censored	0.17698	76.569
TCGA-23-2081	ov_tcga_pan_can_atlas_2018	5	deceased	0.141584	76.9964
TCGA-13-0799	ov_tcga_pan_can_atlas_2018	4	censored	0.141584	83.3416
TCGA-09-1662	ov_tcga_pan_can_atlas_2018	3	deceased	0.0943891	89.325
TCGA-24-1467	ov_tcga_pan_can_atlas_2018	2	deceased	0.0471945	105.993
TCGA-59-2348	ov_tcga_pan_can_atlas_2018	1	censored	0.0471945	180.195
(C) ARF6 M1+AGAP1 Ex14PSI M2
Case ID	Study ID	Number at Risk	Status	Survival Rate	Time (months)
TCGA-24-2262	ov_tcga_pan_can_atlas_2018	80	deceased	0.9875	0.36164
TCGA-25-1312	ov_tcga_pan_can_atlas_2018	79	deceased	0.975	1.01917
TCGA-61-1740	ov_tcga_pan_can_atlas_2018	78	deceased	0.9625	2.43285
TCGA-25-2401	ov_tcga_pan_can_atlas_2018	77	deceased	0.95	2.95887
TCGA-09-1673	ov_tcga_pan_can_atlas_2018	76	censored	0.95	3.02462
TCGA-23-1111	ov_tcga_pan_can_atlas_2018	75	censored	0.95	3.22188
TCGA-61-2003	ov_tcga_pan_can_atlas_2018	74	censored	0.95	4.01091
TCGA-61-2088	ov_tcga_pan_can_atlas_2018	73	censored	0.95	4.76707
TCGA-24-2019	ov_tcga_pan_can_atlas_2018	72	censored	0.95	4.8657
TCGA-24-1424	ov_tcga_pan_can_atlas_2018	71	censored	0.95	6.01637
TCGA-30-1862	ov_tcga_pan_can_atlas_2018	70	deceased	0.936429	6.115
TCGA-09-1674	ov_tcga_pan_can_atlas_2018	69	censored	0.936429	8.54785
TCGA-24-1436	ov_tcga_pan_can_atlas_2018	68	deceased	0.922658	8.54785
TCGA-36-1575	ov_tcga_pan_can_atlas_2018	67	censored	0.922658	8.54785
TCGA-24-1469	ov_tcga_pan_can_atlas_2018	66	censored	0.922658	9.10675
TCGA-24-1847	ov_tcga_pan_can_atlas_2018	65	censored	0.922658	11.2766
TCGA-3P-A9WA	ov_tcga_pan_can_atlas_2018	64	censored	0.922658	13.8081
TCGA-61-2000	ov_tcga_pan_can_atlas_2018	63	censored	0.922658	14.4985
TCGA-25-1870	ov_tcga_pan_can_atlas_2018	62	deceased	0.907776	14.9587
TCGA-24-1548	ov_tcga_pan_can_atlas_2018	61	deceased	0.892894	16.208
TCGA-29-1705	ov_tcga_pan_can_atlas_2018	60	deceased	0.878013	18.2464
TCGA-31-1950	ov_tcga_pan_can_atlas_2018	59	censored	0.878013	18.7724
TCGA-25-2399	ov_tcga_pan_can_atlas_2018	58	deceased	0.862875	19.9888
TCGA-59-A5PD	ov_tcga_pan_can_atlas_2018	57	deceased	0.847737	20.5148
TCGA-09-2054	ov_tcga_pan_can_atlas_2018	56	deceased	0.832598	20.9422
TCGA-36-1570	ov_tcga_pan_can_atlas_2018	55	censored	0.832598	21.534
TCGA-61-2113	ov_tcga_pan_can_atlas_2018	54	deceased	0.81718	22.2244
TCGA-24-1474	ov_tcga_pan_can_atlas_2018	53	deceased	0.801761	22.2244
TCGA-36-1571	ov_tcga_pan_can_atlas_2018	52	deceased	0.786343	22.8491
TCGA-57-1993	ov_tcga_pan_can_atlas_2018	51	censored	0.786343	25.0847
TCGA-36-1577	ov_tcga_pan_can_atlas_2018	50	censored	0.786343	25.7422
TCGA-24-1564	ov_tcga_pan_can_atlas_2018	49	deceased	0.770295	25.8737
TCGA-24-1544	ov_tcga_pan_can_atlas_2018	48	deceased	0.754247	26.9586
TCGA-25-1625	ov_tcga_pan_can_atlas_2018	47	deceased	0.738199	27.6161
TCGA-31-1946	ov_tcga_pan_can_atlas_2018	46	censored	0.738199	30.1805
TCGA-61-2012	ov_tcga_pan_can_atlas_2018	45	censored	0.738199	30.6408
TCGA-29-1710	ov_tcga_pan_can_atlas_2018	44	deceased	0.721422	31.2654
TCGA-23-1123	ov_tcga_pan_can_atlas_2018	43	deceased	0.704645	33.4681
TCGA-04-1364	ov_tcga_pan_can_atlas_2018	42	deceased	0.687868	33.6654
TCGA-25-1324	ov_tcga_pan_can_atlas_2018	41	deceased	0.67109	34.027
TCGA-24-2026	ov_tcga_pan_can_atlas_2018	40	deceased	0.654313	34.8161
TCGA-29-A5NZ	ov_tcga_pan_can_atlas_2018	39	deceased	0.637536	35.7695
TCGA-61-1738	ov_tcga_pan_can_atlas_2018	38	deceased	0.620759	35.8023
TCGA-24-1616	ov_tcga_pan_can_atlas_2018	37	deceased	0.603981	38.2352
TCGA-29-1694	ov_tcga_pan_can_atlas_2018	36	deceased	0.587204	39.0242
TCGA-25-2400	ov_tcga_pan_can_atlas_2018	35	deceased	0.570427	42.016
TCGA-61-1743	ov_tcga_pan_can_atlas_2018	34	deceased	0.55365	43.6927
TCGA-24-1560	ov_tcga_pan_can_atlas_2018	33	deceased	0.536872	44.0872
TCGA-24-2281	ov_tcga_pan_can_atlas_2018	32	censored	0.536872	44.6132
TCGA-24-2023	ov_tcga_pan_can_atlas_2018	31	deceased	0.519554	44.8433
TCGA-30-1860	ov_tcga_pan_can_atlas_2018	30	deceased	0.502235	44.9091
TCGA-31-1944	ov_tcga_pan_can_atlas_2018	29	censored	0.502235	45.5666
TCGA-29-1691	ov_tcga_pan_can_atlas_2018	28	deceased	0.484298	48.3282
TCGA-04-1348	ov_tcga_pan_can_atlas_2018	27	deceased	0.466361	48.7556
TCGA-13-0920	ov_tcga_pan_can_atlas_2018	26	deceased	0.448424	48.7885
TCGA-61-1736	ov_tcga_pan_can_atlas_2018	25	deceased	0.430488	48.7885
TCGA-23-1109	ov_tcga_pan_can_atlas_2018	24	deceased	0.412551	51.3529
TCGA-30-1718	ov_tcga_pan_can_atlas_2018	23	deceased	0.394614	51.9118
TCGA-24-1551	ov_tcga_pan_can_atlas_2018	22	deceased	0.376677	51.9118
TCGA-25-1635	ov_tcga_pan_can_atlas_2018	21	deceased	0.35874	52.0433
TCGA-24-1549	ov_tcga_pan_can_atlas_2018	20	deceased	0.340803	56.5802
TCGA-61-1914	ov_tcga_pan_can_atlas_2018	19	censored	0.340803	56.6131
TCGA-24-2024	ov_tcga_pan_can_atlas_2018	18	deceased	0.321869	58.1583
TCGA-13-0916	ov_tcga_pan_can_atlas_2018	17	censored	0.321869	58.6843
TCGA-61-2095	ov_tcga_pan_can_atlas_2018	16	deceased	0.301752	61.6432
TCGA-09-1667	ov_tcga_pan_can_atlas_2018	15	censored	0.301752	61.8733
TCGA-29-2427	ov_tcga_pan_can_atlas_2018	14	censored	0.301752	62.4651
TCGA-09-2051	ov_tcga_pan_can_atlas_2018	13	censored	0.301752	63.0897
TCGA-25-1319	ov_tcga_pan_can_atlas_2018	12	deceased	0.276606	64.9965
TCGA-13-1507	ov_tcga_pan_can_atlas_2018	11	deceased	0.25146	65.5226
TCGA-25-1328	ov_tcga_pan_can_atlas_2018	10	deceased	0.226314	66.0486
TCGA-29-1698	ov_tcga_pan_can_atlas_2018	9	censored	0.226314	68.3171
TCGA-24-1463	ov_tcga_pan_can_atlas_2018	8	deceased	0.198025	72.9197
TCGA-13-2060	ov_tcga_pan_can_atlas_2018	7	censored	0.198025	77.8841
TCGA-13-0924	ov_tcga_pan_can_atlas_2018	6	censored	0.198025	85.9388
TCGA-13-1481	ov_tcga_pan_can_atlas_2018	5	deceased	0.15842	87.0566
TCGA-13-0800	ov_tcga_pan_can_atlas_2018	4	censored	0.15842	87.484
TCGA-59-2351	ov_tcga_pan_can_atlas_2018	3	censored	0.15842	116.119
TCGA-61-2111	ov_tcga_pan_can_atlas_2018	2	censored	0.15842	125.752
TCGA-13-0890	ov_tcga_pan_can_atlas_2018	1	censored	0.15842	145.445
(D) ARF6 M2+AGAP1 Ex14PSI M1
Case ID	Study ID	Number at Risk	Status	Survival Rate	Time (months)
TCGA-30-1857	ov_tcga_pan_can_atlas_2018	80	deceased	0.9875	0.263011
TCGA-04-1519	ov_tcga_pan_can_atlas_2018	79	censored	0.9875	0.789032
TCGA-24-2288	ov_tcga_pan_can_atlas_2018	78	deceased	0.97484	0.821909
TCGA-25-2392	ov_tcga_pan_can_atlas_2018	77	deceased	0.962179	1.01917
TCGA-61-1995	ov_tcga_pan_can_atlas_2018	76	censored	0.962179	2.00546
TCGA-25-1317	ov_tcga_pan_can_atlas_2018	75	deceased	0.94935	2.00546
TCGA-59-2355	ov_tcga_pan_can_atlas_2018	74	deceased	0.936521	2.13696
TCGA-31-1959	ov_tcga_pan_can_atlas_2018	73	censored	0.936521	2.20272
TCGA-24-1843	ov_tcga_pan_can_atlas_2018	72	censored	0.936521	3.48489
TCGA-24-1844	ov_tcga_pan_can_atlas_2018	71	censored	0.936521	3.71503
TCGA-23-1120	ov_tcga_pan_can_atlas_2018	70	censored	0.936521	4.27393
TCGA-24-1846	ov_tcga_pan_can_atlas_2018	69	censored	0.936521	4.37255
TCGA-24-1427	ov_tcga_pan_can_atlas_2018	68	censored	0.936521	4.83282
TCGA-59-2363	ov_tcga_pan_can_atlas_2018	67	censored	0.936521	5.4246
TCGA-24-1849	ov_tcga_pan_can_atlas_2018	66	censored	0.936521	5.78624
TCGA-09-2044	ov_tcga_pan_can_atlas_2018	65	censored	0.936521	6.115
TCGA-24-1423	ov_tcga_pan_can_atlas_2018	64	censored	0.936521	6.24651
TCGA-24-1413	ov_tcga_pan_can_atlas_2018	63	censored	0.936521	6.31226
TCGA-24-1416	ov_tcga_pan_can_atlas_2018	62	censored	0.936521	6.37801
TCGA-29-1783	ov_tcga_pan_can_atlas_2018	61	censored	0.936521	7.2328
TCGA-24-1417	ov_tcga_pan_can_atlas_2018	60	censored	0.936521	7.82457
TCGA-23-1029	ov_tcga_pan_can_atlas_2018	59	censored	0.936521	8.81086
TCGA-59-2352	ov_tcga_pan_can_atlas_2018	58	deceased	0.920374	9.40264
TCGA-09-1659	ov_tcga_pan_can_atlas_2018	57	deceased	0.904228	9.99441
TCGA-57-1583	ov_tcga_pan_can_atlas_2018	56	deceased	0.888081	11.3752
TCGA-29-1776	ov_tcga_pan_can_atlas_2018	55	censored	0.888081	11.8355
TCGA-25-1323	ov_tcga_pan_can_atlas_2018	54	deceased	0.871635	12.9862
TCGA-13-1512	ov_tcga_pan_can_atlas_2018	53	censored	0.871635	14.5313
TCGA-20-1685	ov_tcga_pan_can_atlas_2018	52	censored	0.871635	16.7012
TCGA-09-0367	ov_tcga_pan_can_atlas_2018	51	deceased	0.854544	17.9834
TCGA-09-1670	ov_tcga_pan_can_atlas_2018	50	censored	0.854544	17.9834
TCGA-10-0928	ov_tcga_pan_can_atlas_2018	49	deceased	0.837104	18.5094
TCGA-24-1558	ov_tcga_pan_can_atlas_2018	48	deceased	0.819664	19.5286
TCGA-61-1724	ov_tcga_pan_can_atlas_2018	47	deceased	0.802225	20.9422
TCGA-57-1584	ov_tcga_pan_can_atlas_2018	46	censored	0.802225	21.1395
TCGA-59-2350	ov_tcga_pan_can_atlas_2018	45	deceased	0.784398	22.323
TCGA-57-1582	ov_tcga_pan_can_atlas_2018	44	deceased	0.76657	24.0326
TCGA-36-1580	ov_tcga_pan_can_atlas_2018	43	deceased	0.748743	24.2299
TCGA-36-1581	ov_tcga_pan_can_atlas_2018	42	censored	0.748743	24.6901
TCGA-57-1994	ov_tcga_pan_can_atlas_2018	41	censored	0.748743	25.0189
TCGA-23-1026	ov_tcga_pan_can_atlas_2018	40	censored	0.748743	26.8271
TCGA-25-1313	ov_tcga_pan_can_atlas_2018	39	deceased	0.729545	26.9586
TCGA-25-2409	ov_tcga_pan_can_atlas_2018	38	deceased	0.710346	26.9915
TCGA-36-1578	ov_tcga_pan_can_atlas_2018	37	censored	0.710346	27.8463
TCGA-61-1728	ov_tcga_pan_can_atlas_2018	36	censored	0.710346	27.8791
TCGA-36-1568	ov_tcga_pan_can_atlas_2018	35	censored	0.710346	28.7668
TCGA-30-1891	ov_tcga_pan_can_atlas_2018	34	deceased	0.689454	30.049
TCGA-24-1924	ov_tcga_pan_can_atlas_2018	33	deceased	0.668561	30.2134
TCGA-61-2008	ov_tcga_pan_can_atlas_2018	32	censored	0.668561	30.6408
TCGA-29-1697	ov_tcga_pan_can_atlas_2018	31	deceased	0.646995	31.1997
TCGA-61-1725	ov_tcga_pan_can_atlas_2018	30	censored	0.646995	31.4298
TCGA-24-2271	ov_tcga_pan_can_atlas_2018	29	deceased	0.624684	31.6271
TCGA-61-1733	ov_tcga_pan_can_atlas_2018	28	censored	0.624684	31.7914
TCGA-23-1027	ov_tcga_pan_can_atlas_2018	27	deceased	0.601548	32.0873
TCGA-25-1314	ov_tcga_pan_can_atlas_2018	26	deceased	0.578411	33.0079
TCGA-09-2045	ov_tcga_pan_can_atlas_2018	25	deceased	0.555275	35.1448
TCGA-24-2290	ov_tcga_pan_can_atlas_2018	24	deceased	0.532139	36.2297
TCGA-29-1699	ov_tcga_pan_can_atlas_2018	23	deceased	0.509002	36.3612
TCGA-61-1910	ov_tcga_pan_can_atlas_2018	22	censored	0.509002	37.0516
TCGA-61-1919	ov_tcga_pan_can_atlas_2018	21	deceased	0.484764	38.1694
TCGA-24-1557	ov_tcga_pan_can_atlas_2018	20	deceased	0.460526	39.879
TCGA-61-1917	ov_tcga_pan_can_atlas_2018	19	deceased	0.436287	43.4297
TCGA-31-1956	ov_tcga_pan_can_atlas_2018	18	censored	0.436287	44.1201
TCGA-61-1737	ov_tcga_pan_can_atlas_2018	17	censored	0.436287	44.8433
TCGA-24-1562	ov_tcga_pan_can_atlas_2018	16	deceased	0.40902	45.5009
TCGA-25-2391	ov_tcga_pan_can_atlas_2018	15	deceased	0.381752	49.0515
TCGA-23-2084	ov_tcga_pan_can_atlas_2018	14	deceased	0.354484	49.8405
TCGA-61-2092	ov_tcga_pan_can_atlas_2018	13	censored	0.354484	51.7145
TCGA-61-2101	ov_tcga_pan_can_atlas_2018	12	deceased	0.324943	55.4953
TCGA-09-1666	ov_tcga_pan_can_atlas_2018	11	censored	0.324943	57.5994
TCGA-13-1498	ov_tcga_pan_can_atlas_2018	10	deceased	0.292449	66.1472
TCGA-13-0897	ov_tcga_pan_can_atlas_2018	9	deceased	0.259955	71.7362
TCGA-61-2104	ov_tcga_pan_can_atlas_2018	8	censored	0.259955	76.8649
TCGA-29-1688	ov_tcga_pan_can_atlas_2018	7	deceased	0.222818	78.9032
TCGA-24-1930	ov_tcga_pan_can_atlas_2018	6	deceased	0.185682	81.106
TCGA-29-1762	ov_tcga_pan_can_atlas_2018	5	deceased	0.148545	86.5963
TCGA-24-1555	ov_tcga_pan_can_atlas_2018	4	deceased	0.111409	88.5031
TCGA-24-1603	ov_tcga_pan_can_atlas_2018	3	deceased	0.0742727	90.147
TCGA-13-0913	ov_tcga_pan_can_atlas_2018	2	censored	0.0742727	109.314
TCGA-13-1497	ov_tcga_pan_can_atlas_2018	1	censored	0.0742727	127.264

## Sheet: Info
Data for survival curves in panels 6K-O from the TCGA dataset on Ovarian Cancer
6K - Median split based on ARF6 mRNA levels
6L - Median split based on AGAP1 Ex14 PSi mRNA levels
6M - Median split based on AGAP1 mRNA levels
6N -Median split based on ARF6 and AGAP1 mRNA levels (M1-M1, M2-M2, M1-M2, M2-M1)
6N -Median split based on ARF6 and AGAP1 EX14PSI mRNA levels (M1-M1, M2-M2, M1-M2, M2-M1)
