# Supplementary material for: PTEN deficiency exposes a requirement for an ARF GTPase module for integrin‐dependent invasion in ovarian cancer
Source: EMBO J. 2023 Aug 14;42(18):e113987. doi: 10.15252/embj.2023113987 (PMC10505920; doi:10.15252/embj.2023113987)
Supplement: Supplementary file 24 — Source Data for Figure 6 [file EMBJ-42-e113987-s009.zip › Figure 6/6E-F/Source Data 6E-F.xlsx]

## Sheet: Sheet 1
Panel 6F							Panel 6G
	Sample	variable	ChunkIntervalGroup	value	pvalue		Sample	ShapeClassification	ChunkIntervalGroup	Proportion	FC	pvalue	breslow
	mNG sgScr	Area	6	-0.47133	7.19129e-06		mNG AGAP1 Long sgAGAP1	Hyperprotrusive	6	-1.48954	0.463336	6.00313e-12	0.0762133
	mNG sgAGAP1	Area	6	-0.504322	0.0261381		mNG AGAP1 Long sgAGAP1	Hyperprotrusive	12	-1.44531	0.448825	4.55867e-19	0.0263004
	mNG AGAP1 Long sgAGAP1	Area	6	-0.497847	1		mNG AGAP1 Long sgAGAP1	Hyperprotrusive	18	-1.26048	0.558945	1.66942e-19	0.000886425
	mNG sgScr	Area	12	-0.423229	2.40686e-08		mNG AGAP1 Long sgAGAP1	Hyperprotrusive	24	-0.799174	0.783809	5.34497e-07	1
	mNG sgAGAP1	Area	12	-0.462758	0.624259		mNG AGAP1 Long sgAGAP1	Hyperprotrusive	30	-0.289444	0.86929	0.000914226	1
	mNG AGAP1 Long sgAGAP1	Area	12	-0.456154	1		mNG AGAP1 Long sgAGAP1	Hyperprotrusive	36	0.232573	0.969793	1	1
	mNG sgScr	Area	18	-0.347422	4.61392e-17		mNG AGAP1 Long sgAGAP1	Hyperprotrusive	42	0.755959	1.12601	1.29192e-06	1
	mNG sgAGAP1	Area	18	-0.414953	0.0282236		mNG AGAP1 Long sgAGAP1	Hyperprotrusive	48	0.959459	1.16901	9.32853e-13	1
	mNG AGAP1 Long sgAGAP1	Area	18	-0.390935	1		mNG AGAP1 Long sgAGAP1	Hyperprotrusive	54	0.983935	1.18268	2.7887e-13	0.0370261
	mNG sgScr	Area	24	-0.248746	3.56221e-28		mNG AGAP1 Long sgAGAP1	Hyperprotrusive	60	0.860724	1.14918	1.54567e-06	1
	mNG sgAGAP1	Area	24	-0.353763	0.000690558		mNG AGAP1 Long sgAGAP1	Hyperprotrusive	66	0.8292	1.18927	7.36432e-09	1
	mNG AGAP1 Long sgAGAP1	Area	24	-0.303097	0.000138456		mNG AGAP1 Long sgAGAP1	Hyperprotrusive	72	0.662108	1.31896	1.88411e-13	2.58847e-07
	mNG sgScr	Area	30	-0.114769	6.81289e-33		mNG AGAP1 Long sgAGAP1	Smooth	6	1.48954	1.04277	6.00313e-12	0.0762133
	mNG sgAGAP1	Area	30	-0.282694	1.12754e-05		mNG AGAP1 Long sgAGAP1	Smooth	12	1.44531	1.06181	4.55867e-19	0.0263004
	mNG AGAP1 Long sgAGAP1	Area	30	-0.213067	9.87066e-05		mNG AGAP1 Long sgAGAP1	Smooth	18	1.26048	1.08628	1.66942e-19	0.000886425
	mNG sgScr	Area	36	0.0565777	1.36645e-22		mNG AGAP1 Long sgAGAP1	Smooth	24	0.799174	1.07745	5.34497e-07	1
	mNG sgAGAP1	Area	36	-0.181802	2.82353e-06		mNG AGAP1 Long sgAGAP1	Smooth	30	0.289444	1.08161	0.000914226	1
	mNG AGAP1 Long sgAGAP1	Area	36	-0.072304	0.000210296		mNG AGAP1 Long sgAGAP1	Smooth	36	-0.232573	1.02778	1	1
	mNG sgScr	Area	42	0.186265	7.98074e-07		mNG AGAP1 Long sgAGAP1	Smooth	42	-0.755959	0.858599	1.29192e-06	1
	mNG sgAGAP1	Area	42	-0.0194542	0.000218948		mNG AGAP1 Long sgAGAP1	Smooth	48	-0.959459	0.791053	9.32853e-13	1
	mNG AGAP1 Long sgAGAP1	Area	42	0.227506	2.64653e-12		mNG AGAP1 Long sgAGAP1	Smooth	54	-0.983935	0.775259	2.7887e-13	0.0370261
	mNG sgScr	Area	48	0.287421	1		mNG AGAP1 Long sgAGAP1	Smooth	60	-0.860724	0.824243	1.54567e-06	1
	mNG sgAGAP1	Area	48	0.201126	1		mNG AGAP1 Long sgAGAP1	Smooth	66	-0.8292	0.798185	7.36432e-09	1
	mNG AGAP1 Long sgAGAP1	Area	48	0.548534	3.00613e-19		mNG AGAP1 Long sgAGAP1	Smooth	72	-0.662108	0.755787	1.88411e-13	2.58847e-07
	mNG sgScr	Area	54	0.432587	1		mNG AGAP1 Short sgAGAP1	Hyperprotrusive	6	-1.35546	0.388314	1.55561e-10	0.000488222
	mNG sgAGAP1	Area	54	0.380011	1		mNG AGAP1 Short sgAGAP1	Hyperprotrusive	12	-1.31782	0.356345	4.46063e-21	1.09861e-06
	mNG AGAP1 Long sgAGAP1	Area	54	0.79645	6.0402e-20		mNG AGAP1 Short sgAGAP1	Hyperprotrusive	18	-1.21941	0.335723	4.60499e-44	0.00327693
	mNG sgScr	Area	60	0.620907	1		mNG AGAP1 Short sgAGAP1	Hyperprotrusive	24	-0.885227	0.452806	6.23122e-52	0.0415073
	mNG sgAGAP1	Area	60	0.533112	1		mNG AGAP1 Short sgAGAP1	Hyperprotrusive	30	-0.513603	0.497348	1.76348e-69	0.0970998
	mNG AGAP1 Long sgAGAP1	Area	60	0.981814	1.27375e-11		mNG AGAP1 Short sgAGAP1	Hyperprotrusive	36	0.0424724	0.6231	2.62784e-52	1
	mNG sgScr	Area	66	0.773012	1		mNG AGAP1 Short sgAGAP1	Hyperprotrusive	42	0.565452	0.755445	3.56583e-23	1
	mNG sgAGAP1	Area	66	0.648235	1		mNG AGAP1 Short sgAGAP1	Hyperprotrusive	48	0.96467	0.861964	2.74518e-07	1
	mNG AGAP1 Long sgAGAP1	Area	66	1.06619	9.43968e-10		mNG AGAP1 Short sgAGAP1	Hyperprotrusive	54	1.08865	0.907257	0.00173784	0.0599807
	mNG sgScr	Area	72	0.807586	1		mNG AGAP1 Short sgAGAP1	Hyperprotrusive	60	1.10806	0.932149	0.119482	0.125977
	mNG sgAGAP1	Area	72	0.752412	1		mNG AGAP1 Short sgAGAP1	Hyperprotrusive	66	0.945591	0.91628	0.10767	0.0465335
	mNG AGAP1 Long sgAGAP1	Area	72	0.997538	0.00315776		mNG AGAP1 Short sgAGAP1	Hyperprotrusive	72	0.576617	0.926152	0.723449	0.0191174
	mNG AGAP1 Short sgAGAP1	Area	6	-0.492215	1		mNG AGAP1 Short sgAGAP1	Smooth	6	1.35546	1.04875	1.55561e-10	0.000488222
	mNG AGAP1 Short sgAGAP1	Area	12	-0.452616	1		mNG AGAP1 Short sgAGAP1	Smooth	12	1.31782	1.07218	4.46063e-21	1.09861e-06
	mNG AGAP1 Short sgAGAP1	Area	18	-0.398375	1		mNG AGAP1 Short sgAGAP1	Smooth	18	1.21941	1.12994	4.60499e-44	0.00327693
	mNG AGAP1 Short sgAGAP1	Area	24	-0.329899	1		mNG AGAP1 Short sgAGAP1	Smooth	24	0.885227	1.19604	6.23122e-52	0.0415073
	mNG AGAP1 Short sgAGAP1	Area	30	-0.246828	1		mNG AGAP1 Short sgAGAP1	Smooth	30	0.513603	1.31384	1.76348e-69	0.0970998
	mNG AGAP1 Short sgAGAP1	Area	36	-0.1238	1		mNG AGAP1 Short sgAGAP1	Smooth	36	-0.0424724	1.34662	2.62784e-52	1
	mNG AGAP1 Short sgAGAP1	Area	42	0.0641698	1		mNG AGAP1 Short sgAGAP1	Smooth	42	-0.565452	1.27443	3.56583e-23	1
	mNG AGAP1 Short sgAGAP1	Area	48	0.243585	1		mNG AGAP1 Short sgAGAP1	Smooth	48	-0.96467	1.17065	2.74518e-07	1
	mNG AGAP1 Short sgAGAP1	Area	54	0.407282	1		mNG AGAP1 Short sgAGAP1	Smooth	54	-1.08865	1.11409	0.00173784	0.0599807
	mNG AGAP1 Short sgAGAP1	Area	60	0.6163	1		mNG AGAP1 Short sgAGAP1	Smooth	60	-1.10806	1.07994	0.119482	0.125977
	mNG AGAP1 Short sgAGAP1	Area	66	0.69915	1		mNG AGAP1 Short sgAGAP1	Smooth	66	-0.945591	1.08927	0.10767	0.0465335
	mNG AGAP1 Short sgAGAP1	Area	72	0.773414	1		mNG AGAP1 Short sgAGAP1	Smooth	72	-0.576617	1.05654	0.723449	0.0191174
							mNG sgAGAP1	Hyperprotrusive	6	-1.40714	0.522267	5.69386e-10	1
							mNG sgAGAP1	Hyperprotrusive	12	-1.33974	0.472711	7.75442e-19	1
							mNG sgAGAP1	Hyperprotrusive	18	-1.30173	0.32273	2.35584e-64	0.649287
							mNG sgAGAP1	Hyperprotrusive	24	-0.946563	0.382212	6.34751e-89	0.0434042
							mNG sgAGAP1	Hyperprotrusive	30	-0.302393	0.488825	3.31615e-91	6.97635e-06
							mNG sgAGAP1	Hyperprotrusive	36	0.121309	0.51176	4.70801e-110	2.84492e-11
							mNG sgAGAP1	Hyperprotrusive	42	0.749132	0.624158	7.33968e-72	2.91263e-10
							mNG sgAGAP1	Hyperprotrusive	48	1.00228	0.658897	5.01883e-58	1.86859e-07
							mNG sgAGAP1	Hyperprotrusive	54	0.961026	0.650244	1.70847e-55	0.000111929
							mNG sgAGAP1	Hyperprotrusive	60	0.9198	0.652819	4.11238e-48	3.40434e-08
							mNG sgAGAP1	Hyperprotrusive	66	0.79476	0.651511	8.68087e-41	0.0111748
							mNG sgAGAP1	Hyperprotrusive	72	0.749268	0.761134	7.69782e-13	0.00966309
							mNG sgAGAP1	Smooth	6	1.40714	1.03808	5.69386e-10	1
							mNG sgAGAP1	Smooth	12	1.33974	1.05913	7.75442e-19	1
							mNG sgAGAP1	Smooth	18	1.30173	1.13249	2.35584e-64	0.649287
							mNG sgAGAP1	Smooth	24	0.946563	1.22133	6.34751e-89	0.0434042
							mNG sgAGAP1	Smooth	30	0.302393	1.31917	3.31615e-91	6.97635e-06
							mNG sgAGAP1	Smooth	36	-0.121309	1.44901	4.70801e-110	2.84492e-11
							mNG sgAGAP1	Smooth	42	-0.749132	1.42175	7.33968e-72	2.91263e-10
							mNG sgAGAP1	Smooth	48	-1.00228	1.42171	5.01883e-58	1.86859e-07
							mNG sgAGAP1	Smooth	54	-0.961026	1.43028	1.70847e-55	0.000111929
							mNG sgAGAP1	Smooth	60	-0.9198	1.40904	4.11238e-48	3.40434e-08
							mNG sgAGAP1	Smooth	66	-0.79476	1.37159	8.68087e-41	0.0111748
							mNG sgAGAP1	Smooth	72	-0.749268	1.18289	7.69782e-13	0.00966309
							mNG sgScr	Hyperprotrusive	6	-1.6816	1	1	1
							mNG sgScr	Hyperprotrusive	12	-1.53441	1	1	1
							mNG sgScr	Hyperprotrusive	18	-1.19235	1	1	1
							mNG sgScr	Hyperprotrusive	24	-0.646628	1	1	1
							mNG sgScr	Hyperprotrusive	30	0.0105577	1	1	1
							mNG sgScr	Hyperprotrusive	36	0.526522	1	1	1
							mNG sgScr	Hyperprotrusive	42	0.797346	1	1	1
							mNG sgScr	Hyperprotrusive	48	0.928426	1	1	1
							mNG sgScr	Hyperprotrusive	54	0.921781	1	1	1
							mNG sgScr	Hyperprotrusive	60	0.863414	1	1	1
							mNG sgScr	Hyperprotrusive	66	0.727965	1	1	1
							mNG sgScr	Hyperprotrusive	72	0.278971	1	1	1
							mNG sgScr	Smooth	6	1.6816	1	1	1
							mNG sgScr	Smooth	12	1.53441	1	1	1
							mNG sgScr	Smooth	18	1.19235	1	1	1
							mNG sgScr	Smooth	24	0.646628	1	1	1
							mNG sgScr	Smooth	30	-0.0105577	1	1	1
							mNG sgScr	Smooth	36	-0.526522	1	1	1
							mNG sgScr	Smooth	42	-0.797346	1	1	1
							mNG sgScr	Smooth	48	-0.928426	1	1	1
							mNG sgScr	Smooth	54	-0.921781	1	1	1
							mNG sgScr	Smooth	60	-0.863414	1	1	1
							mNG sgScr	Smooth	66	-0.727965	1	1	1
							mNG sgScr	Smooth	72	-0.278971	1	1	1

## Sheet: Info
6E: Normalised Area measurement across time and calculated p-values to p53-/- pten-/- mNG sgNon-Targeting control across time points
6F: Fold change of Hyperprotrusive or Spherical ("Smooth") phenotype proportion across time and calculated p-values and Breslow-Day p value to p53-/- pten-/- mNG sgNon-Targeting control across time points
