# Supplementary material for: PTEN deficiency exposes a requirement for an ARF GTPase module for integrin‐dependent invasion in ovarian cancer
Source: EMBO J. 2023 Aug 14;42(18):e113987. doi: 10.15252/embj.2023113987 (PMC10505920; doi:10.15252/embj.2023113987)
Supplement: Supplementary file 24 — Source Data for Figure 6 [file EMBJ-42-e113987-s009.zip › Figure 6/6B/Source Data 6B.xlsx]

## Sheet: Sheet1
Expt1							Expt2							Expt3
	GST	Agap1 Long		Agap1 Short				GST	Agap1 Long		Agap1 Short				GST	Agap1 Long		Agap1 Short
		Adj. volume	%of total	Adj. volume	%of total				Adj. volume		Adj. volume					Adj. volume		Adj. volume
LPA		114838	1.50829	166674	1.74459		LPA		145324	2.66801	174689	2.44304		LPA		42473.2	0.694926	28556.3	0.377804
LPC		-69847.2	-0.91738	-80527.5	-0.842886		LPC		-21265.1	-0.390407	-32768.1	-0.458266		LPC		-69969.5	-1.14481	-19474.5	-0.257651
PtdIns		-46895.5	-0.61593	-122138	-1.27843		PtdIns		-18058	-0.331528	-38038.2	-0.531969		PtdIns		-56410.3	-0.922959	-45703.6	-0.604665
PI(3)P		913090	11.9926	860385	9.00571		PI(3)P		685726	12.5892	701606	9.81206		PI(3)P		601344	9.83891	863642	11.4261
PI(4)P		1.0066e+06	13.2208	1.00516e+06	10.5211		PI(4)P		639070	11.7327	768226	10.7437		PI(4)P		747282	12.2267	1.00746e+06	13.3288
PI(5)P		811573	10.6593	1.00112e+06	10.4788		PI(5)P		730500	13.4113	682179	9.54036		PI(5)P		650992	10.6512	761341	10.0726
PE		87491.1	1.14912	15805.4	0.165436		PE		96779.9	1.77678	62879.5	0.879378		PE		179213	2.9322	232528	3.07637
PC		-51858.9	-0.681119	-53028.3	-0.555051		PC		-12929.4	-0.23737	-51279.2	-0.717147		PC		-60469.3	-0.989371	-40591	-0.537024
S1P		97054.7	1.27473	67527.2	0.706812		S1P		70155.7	1.28799	117824	1.64779		S1P		13895.6	0.227353	-2283.24	-0.0302075
PI(3,4)P2		557470	7.32187	994247	10.4069		PI(3,4)P2		455169	8.35645	701135	9.80547		PI(3,4)P2		378369	6.19069	642240	8.49691
PI(3,5)P2		597628	7.84929	997099	10.4367		PI(3,5)P2		592195	10.8721	786385	10.9977		PI(3,5)P2		651597	10.6611	852833	11.2831
PI(4,5)P2		979382	12.8633	1.32997e+06	13.9209		PI(4,5)P2		546880	10.0402	970692	13.5753		PI(4,5)P2		847120	13.8602	1.015e+06	13.4285
PIP3		721411	9.47508	979884	10.2565		PIP3		471835	8.6624	819350	11.4587		PIP3		631568	10.3334	652102	8.62739
PA		1.93379e+06	25.3985	2.04408e+06	21.3955		PA		1.05676e+06	19.401	1.28425e+06	17.9604		PA		1.62482e+06	26.5846	1.53596e+06	20.3209
PS		55077.4	0.723392	454701	4.75939		PS		27976.4	0.513618	239245	3.34587		PS		-3754.13	-0.0614234	106447	1.40831
Blue Blank		-93025.8	-1.22181	-107187	-1.12193		Blue Blank		-19195.2	-0.352404	-35927.5	-0.502451		Blue Blank		-66176.7	-1.08275	-31536.9	-0.417237
		7.61378e+06	100	9.55378e+06	100				5.44692e+06	100	7.15045e+06	100				6.1119e+06	100	7.55851e+06	100
		Agap1 Long		Agap1 Short			Agap1 Long		Agap1 Short
		MEAN PERCENTAGE		MEAN PERCENTAGE			LOG2 TRANSFORMED		LOG2 TRANSFORMED
LPA		1.62374		1.52181		LPA	0.699323		0.605791
LPC		-0.817531		-0.519601		LPC	#NUM!		#NUM!
PtdIns		-0.623472		-0.80502		PtdIns	#NUM!		#NUM!
PI(3)P		11.4736		10.0813		PI(3)P	3.52024		3.33361
PI(4)P		12.3934		11.5312		PI(4)P	3.6315		3.52747
PI(5)P		11.5739		10.0306		PI(5)P	3.53281		3.32634
PE		1.9527		1.37373		PE	0.96547		0.458096
PC		-0.635953		-0.603074		PC	#NUM!		#NUM!
S1P		0.930022		0.774798		S1P	-0.104664		-0.368107
PI(3,4)P2		7.28967		9.56975		PI(3,4)P2	2.86585		3.25848
PI(3,5)P2		9.79417		10.9058		PI(3,5)P2	3.29192		3.44703
PI(4,5)P2		12.2545		13.6416		PI(4,5)P2	3.61525		3.76994
PIP3		9.4903		10.1142		PIP3	3.24645		3.33831
PA		23.7947		19.8923		PA	4.57257		4.31414
PS		0.391862		3.17119		PS	-1.35158		1.66502
Blue Blank		-0.885655		-0.680539		Blue Blank	#NUM!		#NUM!

## Sheet: Info
Raw intensity values and quantitation for relative PIP signal on strips shown in Fig S7C - quantitation in Fig 6B
