# Supplementary material for: PTEN deficiency exposes a requirement for an ARF GTPase module for integrin‐dependent invasion in ovarian cancer
Source: EMBO J. 2023 Aug 14;42(18):e113987. doi: 10.15252/embj.2023113987 (PMC10505920; doi:10.15252/embj.2023113987)
Supplement: Supplementary file 24 — Source Data for Figure 6 [file EMBJ-42-e113987-s009.zip › Figure 6/6I-J/Source Data 6I-J.xlsx]

## Sheet: 6I
	ARF61 Relative mRNA Expression						AGAP1 Relative mRNA Expression
	Normal Stroma	Normal Epithelium	Cancer Stroma	Cancer Epithelium			Normal Stroma	Normal Epithelium	Cancer Stroma	Cancer Epithelium
GSM947269	9.56224					GSM947269	7.63663
GSM947270	9.45533					GSM947270	8.3443
GSM947271	9.34207					GSM947271	7.88874
GSM947272	9.3443					GSM947272	7.53916
GSM947273	9.10852					GSM947273	8.01681
GSM947274	9.12153					GSM947274	7.78136
GSM947275	9.18239					GSM947275	7.65105
GSM947276	9.14975					GSM947276	7.76155
GSM947277		9.26209				GSM947277		7.66534
GSM947278		9.44501				GSM947278		7.98868
GSM947279		10.2992				GSM947279		7.7211
GSM947280		10.0126				GSM947280		8.36632
GSM947281		10.545				GSM947281		7.39232
GSM947282		10.0861				GSM947282		7.69349
GSM947283		10.2009				GSM947283		7.33985
GSM947284		10.875				GSM947284		8.00563
GSM947285		10.3783				GSM947285		7.56986
GSM947286		9.8392				GSM947286		7.40939
GSM947287		10.3309				GSM947287		7.97154
GSM947288		10.1497				GSM947288		8.30378
GSM947289			10.7582			GSM947289			7.90087
GSM947290			10.611			GSM947290			8.34873
GSM947291			9.37721			GSM947291			5.93074
GSM947292			9.93811			GSM947292			7.09803
GSM947293			9.46353			GSM947293			9.39874
GSM947294			9.94983			GSM947294			7.52356
GSM947295			9.8009			GSM947295			7.14975
GSM947296				9.62936		GSM947296				8.69349
GSM947297				9.93074		GSM947297				8.9629
GSM947298				10.6402		GSM947298				7.88264
GSM947299				9.78463		GSM947299				7.84549
GSM947300				10.0526		GSM947300				6.84549
GSM947301				9.71939		GSM947301				8.76155
GSM947302				10.4666		GSM947302				8.20457
GSM947303				9.7879		GSM947303				7.99435
GSM947304				9.56605		GSM947304				7.30378
GSM947305				10.2796		GSM947305				8.59991
GSM947306				10.1561		GSM947306				8.33092
GSM947307				10.1007		GSM947307				8.67596
GSM947308				10.2021		GSM947308				7.9542
GSM947309				10.7288		GSM947309				9.50383
GSM947310				10.5068		GSM947310				8.45943
GSM947311				9.64024		GSM947311				7.70044
GSM947312				10.5459		GSM947312				9.20945
GSM947313				10.0224		GSM947313				8.14975

## Sheet: 6J
	ARF61 Relative mRNA Expression					AGAP1 Relative mRNA Expression
	Normal	Cancer				Normal	Cancer
GSM359973	10.098				GSM359973	7.70736
GSM359974	9.45533				GSM359974	8
GSM359975	9.85175				GSM359975	7.41785
GSM359976	10.3083				GSM359976	7.73471
GSM359977	10.3443				GSM359977	7.98868
GSM359978	10.8826				GSM359978	8.01681
GSM359979	10.1662				GSM359979	8.32193
GSM359980	10.3869				GSM359980	7.58496
GSM359981	10.2252				GSM359981	7.37504
GSM359982	10.5546				GSM359982	7.40088
GSM359983	10.0293				GSM359983	8.3837
GSM359984	9.80735				GSM359984	7.87036
GSM359972		9.28771			GSM359972		7.69349
GSM360039		10.0715			GSM360039		6.87036
GSM360040		9.75656			GSM360040		8.79766
GSM360041		9.80252			GSM360041		8.01123
GSM360042		9.64566			GSM360042		8.71081
GSM360043		9.9629			GSM360043		8.99435
GSM360044		10.6865			GSM360044		7.93074
GSM360045		10.4959			GSM360045		8.23362
GSM360046		10.3061			GSM360046		8.62571
GSM360047		10.7372			GSM360047		9.51373
GSM360048		9.59246			GSM360048		7.33092
GSM360049		10.1293			GSM360049		8.7039

## Sheet: Info
mRNA Expression of ARF6 and AGAP1 IN GSE3866 (6I) and GSE14407 6J
