# Supplementary material for: PTEN deficiency exposes a requirement for an ARF GTPase module for integrin‐dependent invasion in ovarian cancer
Source: EMBO J. 2023 Aug 14;42(18):e113987. doi: 10.15252/embj.2023113987 (PMC10505920; doi:10.15252/embj.2023113987)
Supplement: Supplementary file 24 — Source Data for Figure 6 [file EMBJ-42-e113987-s009.zip › Figure 6/6D/Source Data 6D.xlsx]

## Sheet: Sheet1
Expt 1 6/4/22
		pAkt	Akt	Vinculin		ARF6	Vinculin		pAKT/AKT		Normalized				ARF6/Vinculin		Normalised
	mNG Scr	3070	2330			8610	24100		1.3176		1				0.357261		1
	mNG AGAP1_3sg	2680	2260			8770	21600		1.18584		0.900003				0.406019		1.13647
	AGAP Long AGAP1_3sg	2720	1880			8010	21300		1.44681		1.09807				0.376056		1.05261
	AGAP Short AGAP1_3sg	2350	2070			5720	27700		1.13527		0.861619				0.206498		0.578003
Expt 2 6/4/22
		pAkt	Akt	Vinculin		ARF6	Vinculin								ARF6/Vinculin
	mNG Scr	3060	2460			7970	23800		1.2439		1				0.334874		1
	mNG AGAP1_3sg	1840	1830			9620	28100		1.00546		0.808315				0.342349		1.02232
	AGAP Long AGAP1_3sg	2970	2100			6810	22000		1.41429		1.13697				0.309545		0.924364
	AGAP Short AGAP1_3sg	2470	2230			4820	24600		1.10762		0.890442				0.195935		0.585101
Expt 3 6/4/22
		pAkt	Akt	Vinculin		ARF6	Vinculin								ARF6/Vinculin
	mNG Scr	3240	800			3220	18200		4.05		1				0.176923		1
	mNG AGAP1_3sg	3260	765			2860	14900		4.26144		1.05221				0.191946		1.08491
	AGAP Long AGAP1_3sg	5670	1020			4600	11800		5.55882		1.37255				0.389831		2.20339
	AGAP Short AGAP1_3sg	3760	1030			2180	14900		3.65049		0.901354				0.146309		0.826962

## Sheet: Info
Raw intensity measurements and quantitation for blots in Fig 6C (pAKT/AKT ratio and ARF6)
