# Supplementary material for: PTEN deficiency exposes a requirement for an ARF GTPase module for integrin‐dependent invasion in ovarian cancer
Source: EMBO J. 2023 Aug 14;42(18):e113987. doi: 10.15252/embj.2023113987 (PMC10505920; doi:10.15252/embj.2023113987)
Supplement: Supplementary file 25 — Source Data for Figure 7 [file EMBJ-42-e113987-s018.zip]

Archive with 59 entries (42 files):
- Figure 7/
- Figure 7/7J-K/
- Figure 7/7J-K/Source Data 7J-K.xlsx
- __MACOSX/
- __MACOSX/Figure 7/
- __MACOSX/Figure 7/7J-K/
- __MACOSX/Figure 7/7J-K/._Source Data 7J-K.xlsx
- Figure 7/7B/
- Figure 7/7B/Source Data 7B.xlsx
- __MACOSX/Figure 7/7B/
- __MACOSX/Figure 7/7B/._Source Data 7B.xlsx
- Figure 7/.DS_Store
- __MACOSX/Figure 7/._.DS_Store
- Figure 7/7I/
- Figure 7/7I/Source Data 7I.xlsx
- __MACOSX/Figure 7/7I/
- __MACOSX/Figure 7/7I/._Source Data 7I.xlsx
- Figure 7/7C/
- Figure 7/7C/Z=35 Actin for pFAK.tif
- __MACOSX/Figure 7/7C/
- __MACOSX/Figure 7/7C/._Z=35 Actin for pFAK.tif
- Figure 7/7C/.DS_Store
- __MACOSX/Figure 7/7C/._.DS_Store
- Figure 7/7C/Z=29 Actin for pSRC.tif
- __MACOSX/Figure 7/7C/._Z=29 Actin for pSRC.tif
- Figure 7/7C/Z=29 pSRC.tif
- __MACOSX/Figure 7/7C/._Z=29 pSRC.tif
- Figure 7/7C/Z=35 Hoescht for pFAK.tif
- __MACOSX/Figure 7/7C/._Z=35 Hoescht for pFAK.tif
- Figure 7/7C/Z=29 Hoescht for pSRC.tif
- __MACOSX/Figure 7/7C/._Z=29 Hoescht for pSRC.tif
- Figure 7/7C/Z=35 pFAK.tif
- __MACOSX/Figure 7/7C/._Z=35 pFAK.tif
- Figure 7/7E-H/
- Figure 7/7E-H/Source Data 7E-H.xls
- __MACOSX/Figure 7/7E-H/
- __MACOSX/Figure 7/7E-H/._Source Data 7E-H.xls
- Figure 7/7A/
- Figure 7/7A/Hoescht MAX for alpha5 itg.tif
- __MACOSX/Figure 7/7A/
- __MACOSX/Figure 7/7A/._Hoescht MAX for alpha5 itg.tif
- Figure 7/7A/.DS_Store
- __MACOSX/Figure 7/7A/._.DS_Store
- Figure 7/7A/Alpha5 itg MAX.tif
- __MACOSX/Figure 7/7A/._Alpha5 itg MAX.tif
- Figure 7/7A/Actin MAX FOR beta1 itg.tif
- __MACOSX/Figure 7/7A/._Actin MAX FOR beta1 itg.tif
- Figure 7/7A/Actin MAX for alpha5 itg.tif
- __MACOSX/Figure 7/7A/._Actin MAX for alpha5 itg.tif
- Figure 7/7A/READ ME.txt
- __MACOSX/Figure 7/7A/._READ ME.txt
- Figure 7/7A/Beta1 Hoescht MAX.tif
- __MACOSX/Figure 7/7A/._Beta1 Hoescht MAX.tif
- Figure 7/7A/Beta1 itg MAX.tif
- __MACOSX/Figure 7/7A/._Beta1 itg MAX.tif
- Figure 7/7D/
- Figure 7/7D/Source Data 7D.xlsx
- __MACOSX/Figure 7/7D/
- __MACOSX/Figure 7/7D/._Source Data 7D.xlsx
