# Supplementary material for: PTEN deficiency exposes a requirement for an ARF GTPase module for integrin‐dependent invasion in ovarian cancer
Source: EMBO J. 2023 Aug 14;42(18):e113987. doi: 10.15252/embj.2023113987 (PMC10505920; doi:10.15252/embj.2023113987)
Supplement: Supplementary file 25 — Source Data for Figure 7 [file EMBJ-42-e113987-s018.zip › Figure 7/7J-K/Source Data 7J-K.xlsx]

## Sheet: 7J
	Time (months)	ARF6 M1+AGAP1 m1+CYTH2 Ex9PSI M2	ARF6 M2+AGAP1 M2+CYTH2 Ex9PSI M1	ARF6+AGAP1+CYTH2 Ex9.1PSI: CONTROL
TCGA-61-1740	2.43285	1
TCGA-25-2401	2.95887	1
TCGA-24-1850	5.52323	0
TCGA-24-1424	6.01637	0
TCGA-24-1436	8.54785	1
TCGA-WR-A838	9.99441	1
TCGA-3P-A9WA	13.8081	0
TCGA-61-2000	14.4985	0
TCGA-13-0730	17.819	1
TCGA-29-1705	18.2464	1
TCGA-25-1623	18.5751	1
TCGA-20-1683	25.3805	0
TCGA-25-1324	34.027	1
TCGA-09-0369	35.5722	1
TCGA-10-0936	36.9201	1
TCGA-24-1552	41.3913	1
TCGA-24-2281	44.6132	0
TCGA-29-1691	48.3282	1
TCGA-13-0920	48.7885	1
TCGA-23-1109	51.3529	1
TCGA-04-1514	56.5473	1
TCGA-61-1914	56.6131	0
TCGA-13-0916	58.6843	0
TCGA-09-1667	61.8733	0
TCGA-09-2051	63.0897	0
TCGA-23-1114	68.6787	1
TCGA-13-1403	77.095	1
TCGA-13-2060	77.8841	0
TCGA-13-1481	87.0566	1
TCGA-29-1693	101.785	0
TCGA-24-2027	109.708	1
TCGA-30-1857	0.263011		1
TCGA-23-1809	0.526022		0
TCGA-61-2016	1.18355		1
TCGA-25-1317	2.00546		1
TCGA-61-1995	2.00546		0
TCGA-24-1843	3.48489		0
TCGA-23-1120	4.27393		0
TCGA-24-1423	6.24651		0
TCGA-24-1416	6.37801		0
TCGA-29-1783	7.2328		0
TCGA-24-1842	8.31772		0
TCGA-24-1928	11.0465		1
TCGA-25-1627	12.9533		1
TCGA-25-1323	12.9862		1
TCGA-09-0367	17.9834		1
TCGA-57-1584	21.1395		0
TCGA-25-1313	26.9586		1
TCGA-61-1728	27.8791		0
TCGA-24-1430	28.3723		1
TCGA-09-0364	29.1613		1
TCGA-61-2008	30.6408		0
TCGA-61-1733	31.7914		0
TCGA-25-1314	33.0079		1
TCGA-25-1321	33.9613		1
TCGA-30-1861	34.7832		1
TCGA-09-2045	35.1448		1
TCGA-61-1910	37.0516		0
TCGA-61-1919	38.1694		1
TCGA-24-1562	45.5009		1
TCGA-13-1511	54.246		1
TCGA-61-2101	55.4953		1
TCGA-09-0366	57.7638		1
TCGA-13-1498	66.1472		1
TCGA-61-2094	71.7362		0
TCGA-25-1631	0.295887			1
TCGA-24-2262	0.36164			1
TCGA-04-1353	0.526022			0
TCGA-24-1422	0.756156			1
TCGA-04-1519	0.789032			0
TCGA-VG-A8LO	0.789032			1
TCGA-24-2261	0.789032			1
TCGA-24-2288	0.821909			1
TCGA-25-2392	1.01917			1
TCGA-25-1312	1.01917			1
TCGA-04-1341	1.08492			0
TCGA-24-1471	1.18355			0
TCGA-30-1867	1.21643			1
TCGA-61-1895	1.44656			0
TCGA-42-2593	1.47944			1
TCGA-57-1585	1.74245			1
TCGA-04-1335	1.8082			1
TCGA-04-1337	2.00546			1
TCGA-59-2355	2.13696			1
TCGA-31-1959	2.20272			0
TCGA-36-2543	2.23559			1
TCGA-30-1855	2.46573			1
TCGA-13-0755	2.4986			1
TCGA-20-1687	2.66298			0
TCGA-13-0724	2.72874			1
TCGA-23-1032	2.76161			1
TCGA-23-2641	2.76161			0
TCGA-20-1686	2.926			0
TCGA-25-1322	2.99175			1
TCGA-09-1673	3.02462			0
TCGA-25-2396	3.02462			1
TCGA-23-1111	3.22188			0
TCGA-24-1470	3.45202			0
TCGA-24-1844	3.71503			0
TCGA-23-2649	3.81366			0
TCGA-24-1845	3.81366			0
TCGA-61-2003	4.01091			0
TCGA-13-1496	4.24105			1
TCGA-61-1730	4.33968			1
TCGA-24-1846	4.37255			0
TCGA-23-2647	4.43831			0
TCGA-23-2645	4.50406			0
TCGA-23-2643	4.70132			0
TCGA-61-2088	4.76707			0
TCGA-61-2087	4.79995			0
TCGA-24-1427	4.83282			0
TCGA-24-2019	4.8657			0
TCGA-24-1426	5.35885			0
TCGA-29-1784	5.35885			0
TCGA-59-2363	5.4246			0
TCGA-61-1998	5.52323			0
TCGA-61-1900	5.78624			0
TCGA-24-1849	5.78624			0
TCGA-09-1672	5.85199			0
TCGA-24-1425	5.95062			0
TCGA-36-2549	6.04925			0
TCGA-09-2044	6.115			0
TCGA-30-1862	6.115			1
TCGA-09-2043	6.18075			0
TCGA-13-0714	6.21363			1
TCGA-24-1413	6.31226			0
TCGA-61-2612	6.34514			1
TCGA-23-1121	6.37801			0
TCGA-61-2102	6.47664			1
TCGA-31-1953	6.70678			0
TCGA-10-0934	6.70678			1
TCGA-24-0966	7.62731			0
TCGA-24-0980	7.66019			1
TCGA-24-1417	7.82457			0
TCGA-24-1419	7.85745			0
TCGA-24-1418	7.98895			0
TCGA-61-1722	8.08758			0
TCGA-29-1781	8.38347			0
TCGA-61-1899	8.41635			0
TCGA-13-A5FU	8.41635			1
TCGA-09-1674	8.54785			0
TCGA-36-1575	8.54785			0
TCGA-61-2614	8.6136			1
TCGA-23-1029	8.81086			0
TCGA-61-1904	9.07387			0
TCGA-24-1469	9.10675			0
TCGA-59-2352	9.40264			1
TCGA-09-0365	9.46839			1
TCGA-29-2436	9.76428			0
TCGA-24-1920	9.79715			0
TCGA-09-1659	9.99441			1
TCGA-24-1565	10.2574			1
TCGA-42-2590	10.4218			1
TCGA-61-1721	11.1122			0
TCGA-13-0757	11.178			1
TCGA-24-1847	11.2766			0
TCGA-13-0758	11.3752			1
TCGA-57-1583	11.3752			1
TCGA-61-1901	11.4081			1
TCGA-29-2434	11.4738			0
TCGA-36-2552	11.4738			0
TCGA-13-0760	11.5396			1
TCGA-24-0970	11.6382			1
TCGA-29-1776	11.8355			0
TCGA-5X-AA5U	11.8684			0
TCGA-04-1343	11.8684			1
TCGA-25-2397	11.9999			1
TCGA-29-1777	12.2958			0
TCGA-29-1775	12.3615			0
TCGA-13-0725	12.3944			1
TCGA-24-1464	12.4601			1
TCGA-61-1903	13.019			0
TCGA-25-2042	13.019			1
TCGA-13-0807	13.6108			1
TCGA-29-2429	13.8409			1
TCGA-13-1500	13.9724			1
TCGA-36-2548	14.1697			0
TCGA-24-2029	14.4327			1
TCGA-13-1512	14.5313			0
TCGA-10-0933	14.6629			1
TCGA-29-1778	14.9259			0
TCGA-25-1870	14.9587			1
TCGA-25-1329	15.0245			1
TCGA-13-0727	15.1889			1
TCGA-23-1024	15.3861			0
TCGA-30-1856	15.682			1
TCGA-61-1918	15.7478			1
TCGA-61-2611	15.8793			1
TCGA-36-2551	16.1752			0
TCGA-24-1548	16.208			1
TCGA-24-1927	16.4382			1
TCGA-24-2293	16.6354			1
TCGA-20-1685	16.7012			0
TCGA-29-1701	16.9313			1
TCGA-25-1626	17.03			1
TCGA-24-1567	17.2272			1
TCGA-29-1774	17.3258			0
TCGA-29-1761	17.3587			1
TCGA-24-1428	17.3916			0
TCGA-13-1411	17.4573			1
TCGA-61-2002	17.9834			0
TCGA-09-1670	17.9834			0
TCGA-36-2545	18.3121			0
TCGA-24-2033	18.4765			1
TCGA-10-0928	18.5094			1
TCGA-04-1342	18.5094			1
TCGA-61-1727	18.5423			0
TCGA-24-1431	18.6409			1
TCGA-24-1434	18.6738			1
TCGA-31-1950	18.7724			0
TCGA-23-1031	18.9039			1
TCGA-OY-A56Q	18.9368			0
TCGA-20-1684	19.1012			0
TCGA-13-0901	19.3642			0
TCGA-23-1116	19.4628			1
TCGA-24-1558	19.5286			1
TCGA-10-0937	19.9888			1
TCGA-04-1517	19.9888			1
TCGA-25-2399	19.9888			1
TCGA-13-0795	20.3505			1
TCGA-36-2547	20.5148			0
TCGA-59-A5PD	20.5148			1
TCGA-25-1628	20.6135			1
TCGA-61-2109	20.6792			1
TCGA-13-1485	20.6792			1
TCGA-10-0938	20.9094			1
TCGA-09-2054	20.9422			1
TCGA-61-1724	20.9422			1
TCGA-36-2544	20.9751			0
TCGA-04-1369	21.1066			1
TCGA-29-2432	21.4683			1
TCGA-36-1570	21.534			0
TCGA-04-1349	21.5669			1
TCGA-36-2542	21.5998			0
TCGA-24-0975	21.797			1
TCGA-61-2113	22.2244			1
TCGA-24-1474	22.2244			1
TCGA-59-2350	22.323			1
TCGA-57-1586	22.323			0
TCGA-24-0982	22.323			1
TCGA-13-1487	22.3888			1
TCGA-31-1951	22.4874			0
TCGA-29-1771	22.5532			0
TCGA-36-1574	22.5532			0
TCGA-24-1923	22.6847			1
TCGA-36-1571	22.8491			1
TCGA-29-1769	22.9806			0
TCGA-20-0987	23.0463			1
TCGA-42-2587	23.7367			0
TCGA-36-2540	23.8025			0
TCGA-29-1702	23.934			1
TCGA-25-1877	23.9997			1
TCGA-57-1582	24.0326			1
TCGA-36-1580	24.2299			1
TCGA-30-1887	24.2627			1
TCGA-29-1770	24.3614			0
TCGA-13-0717	24.5915			1
TCGA-36-1581	24.6901			0
TCGA-23-2072	24.9532			1
TCGA-25-1871	24.986			1
TCGA-57-1994	25.0189			0
TCGA-36-2538	25.0847			0
TCGA-57-1993	25.0847			0
TCGA-13-2071	25.4134			1
TCGA-36-1577	25.7422			0
TCGA-24-1564	25.8737			1
TCGA-10-0926	25.9066			1
TCGA-36-2537	25.9066			0
TCGA-20-0990	25.9394			0
TCGA-20-0991	26.2025			0
TCGA-23-1026	26.8271			0
TCGA-09-2055	26.9257			0
TCGA-24-1544	26.9586			1
TCGA-25-2409	26.9915			1
TCGA-20-1682	27.5175			0
TCGA-25-1625	27.6161			1
TCGA-36-1578	27.8463			0
TCGA-04-1646	27.8791			1
TCGA-24-2035	28.175			1
TCGA-61-1734	28.4709			0
TCGA-13-1405	28.5367			1
TCGA-04-1648	28.6353			1
TCGA-36-1568	28.7668			0
TCGA-42-2588	28.9312			1
TCGA-57-1992	28.9969			0
TCGA-25-2404	29.0298			1
TCGA-36-1569	29.0956			0
TCGA-04-1536	29.0956			1
TCGA-23-1030	29.1284			0
TCGA-13-1483	29.4243			1
TCGA-36-2532	29.4901			0
TCGA-36-2534	29.8189			0
TCGA-30-1891	30.049			1
TCGA-36-1576	30.0819			0
TCGA-31-1946	30.1805			0
TCGA-24-1924	30.2134			1
TCGA-09-1669	30.5093			0
TCGA-61-2012	30.6408			0
TCGA-25-2408	31.0024			1
TCGA-61-2613	31.0682			1
TCGA-29-1697	31.1997			1
TCGA-23-1113	31.1997			1
TCGA-13-0726	31.1997			1
TCGA-29-1710	31.2654			1
TCGA-61-1907	31.2983			0
TCGA-29-1768	31.2983			1
TCGA-61-1725	31.4298			0
TCGA-24-2271	31.6271			1
TCGA-04-1652	31.8572			1
TCGA-23-1027	32.0873			1
TCGA-13-1412	32.3503			1
TCGA-04-1361	32.5147			0
TCGA-10-0931	32.8764			1
TCGA-36-2530	33.0079			0
TCGA-24-2295	33.1065			1
TCGA-23-1117	33.3037			1
TCGA-23-1123	33.4681			1
TCGA-04-1364	33.6654			1
TCGA-13-1817	33.6654			1
TCGA-61-1741	33.6654			1
TCGA-29-1696	33.9284			1
TCGA-61-1906	34.1257			1
TCGA-13-1506	34.1585			1
TCGA-10-0930	34.1914			1
TCGA-59-2354	34.3887			1
TCGA-29-1711	34.6188			0
TCGA-13-1504	34.8161			1
TCGA-24-2026	34.8161			1
TCGA-25-1318	34.9804			1
TCGA-36-2529	35.0462			0
TCGA-13-0804	35.2763			1
TCGA-13-0805	35.3092			1
TCGA-10-0935	35.4407			1
TCGA-29-A5NZ	35.7695			1
TCGA-61-1738	35.8023			1
TCGA-25-1634	35.8681			1
TCGA-24-2260	36.164			1
TCGA-04-1651	36.2297			1
TCGA-24-2290	36.2297			1
TCGA-30-1853	36.2626			1
TCGA-29-1785	36.2955			1
TCGA-29-1699	36.3612			1
TCGA-30-1866	36.6243			1
TCGA-13-0912	37.6434			1
TCGA-25-1320	37.9722			1
TCGA-13-0761	38.0051			1
TCGA-25-2393	38.0379			1
TCGA-30-1714	38.0708			1
TCGA-25-1630	38.2023			1
TCGA-24-1616	38.2352			1
TCGA-04-1525	38.3667			1
TCGA-09-1661	38.4325			1
TCGA-29-1694	39.0242			1
TCGA-23-1122	39.09			1
TCGA-29-1766	39.4187			1
TCGA-13-0723	39.5831			1
TCGA-OY-A56P	39.6818			0
TCGA-09-2053	39.7475			0
TCGA-61-2009	39.8461			0
TCGA-24-1557	39.879			1
TCGA-13-0791	40.2407			1
TCGA-29-1695	40.405			1
TCGA-23-1023	40.5365			0
TCGA-42-2591	40.7667			0
TCGA-04-1332	40.9968			1
TCGA-25-1326	41.0626			1
TCGA-24-1550	41.0626			1
TCGA-24-0979	41.5557			1
TCGA-04-1516	41.5886			0
TCGA-09-1665	41.6215			1
TCGA-29-1707	41.9831			0
TCGA-25-2400	42.016			1
TCGA-42-2589	42.016			0
TCGA-25-1316	42.0489			1
TCGA-29-2431	42.2461			0
TCGA-31-1955	42.5091			0
TCGA-61-1911	42.5091			0
TCGA-13-1501	43.1995			1
TCGA-13-0893	43.3639			1
TCGA-61-1917	43.4297			1
TCGA-24-1435	43.5283			1
TCGA-61-1743	43.6927			1
TCGA-13-0803	43.8571			1
TCGA-04-1331	43.9228			1
TCGA-24-1560	44.0872			1
TCGA-31-1956	44.1201			0
TCGA-04-1362	44.3173			1
TCGA-24-2038	44.5146			1
TCGA-61-2110	44.5146			1
TCGA-13-0911	44.5475			1
TCGA-13-0720	44.5475			1
TCGA-13-1510	44.679			1
TCGA-59-2372	44.8105			1
TCGA-61-1737	44.8433			0
TCGA-24-2023	44.8433			1
TCGA-30-1860	44.9091			1
TCGA-25-2398	45.0077			1
TCGA-29-2428	45.1064			0
TCGA-24-1466	45.1392			1
TCGA-04-1655	45.3694			1
TCGA-61-2018	45.4022			0
TCGA-31-1944	45.5666			0
TCGA-13-0765	45.6653			1
TCGA-61-2017	45.9611			0
TCGA-13-0801	45.994			1
TCGA-04-1338	46.6187			0
TCGA-24-1105	47.4077			1
TCGA-24-2267	47.5392			1
TCGA-23-1021	47.5392			1
TCGA-42-2582	47.5721			1
TCGA-29-1690	47.605			1
TCGA-24-1563	47.7036			1
TCGA-04-1654	47.7036			1
TCGA-30-1859	48.0981			1
TCGA-24-1614	48.3282			1
TCGA-04-1348	48.7556			1
TCGA-13-0921	48.7556			1
TCGA-30-1892	48.7885			1
TCGA-61-1736	48.7885			1
TCGA-04-1644	48.8871			1
TCGA-61-1913	48.92			0
TCGA-25-2391	49.0515			1
TCGA-04-1336	49.1501			0
TCGA-04-1356	49.2817			1
TCGA-23-1028	49.4132			0
TCGA-13-0894	49.6104			1
TCGA-23-1022	49.6762			1
TCGA-23-2084	49.8405			1
TCGA-13-0904	50.3666			1
TCGA-13-0802	51.0241			1
TCGA-61-2092	51.7145			0
TCGA-30-1718	51.9118			1
TCGA-61-2610	51.9118			1
TCGA-24-1551	51.9118			1
TCGA-25-1315	52.0433			1
TCGA-25-1635	52.0433			1
TCGA-29-1704	52.1748			0
TCGA-13-1491	52.4378			1
TCGA-24-2298	53.2597			1
TCGA-24-1103	54.1145			1
TCGA-10-0925	54.3117			1
TCGA-23-1110	54.509			0
TCGA-13-1477	54.6405			1
TCGA-13-0751	55.1665			1
TCGA-13-1408	55.2323			1
TCGA-09-1668	55.3638			0
TCGA-04-1638	55.4295			1
TCGA-24-2297	55.8569			1
TCGA-24-2030	55.9227			1
TCGA-24-1549	56.5802			1
TCGA-13-0766	56.7117			1
TCGA-24-2254	57.0733			1
TCGA-13-1409	57.2706			1
TCGA-24-1545	57.4021			1
TCGA-30-1880	57.5665			1
TCGA-09-1666	57.5994			0
TCGA-24-1553	58.0925			1
TCGA-23-1124	58.1254			1
TCGA-24-2024	58.1583			1
TCGA-61-2096	58.3884			0
TCGA-13-0768	58.6514			1
TCGA-25-1632	59.1446			1
TCGA-29-1703	59.6706			1
TCGA-13-0908	60.5911			1
TCGA-61-2097	60.624			0
TCGA-61-2095	61.6432			1
TCGA-13-1482	61.7089			1
TCGA-13-0764	61.8404			1
TCGA-25-1633	62.1692			1
TCGA-29-2427	62.4651			0
TCGA-29-1764	62.9253			0
TCGA-04-1347	63.0897			0
TCGA-13-0794	63.0897			1
TCGA-24-1104	63.55			1
TCGA-04-1350	63.9774			1
TCGA-24-1546	64.2733			1
TCGA-04-1649	64.6349			0
TCGA-29-2425	64.9965			0
TCGA-25-1319	64.9965			1
TCGA-04-1351	65.4568			0
TCGA-13-1507	65.5226			1
TCGA-04-1346	65.5226			0
TCGA-61-2098	65.5226			0
TCGA-13-2065	65.5226			0
TCGA-13-1505	65.687			0
TCGA-25-1328	66.0486			1
TCGA-13-0899	66.1472			1
TCGA-13-1819	66.5746			1
TCGA-13-0887	66.6732			1
TCGA-29-1763	66.8047			0
TCGA-24-2289	67.3636			1
TCGA-61-1915	67.7582			0
TCGA-29-1698	68.3171			0
TCGA-13-0883	68.9417			1
TCGA-13-0797	69.7307			0
TCGA-13-2066	70.1253			1
TCGA-24-2280	70.454			0
TCGA-13-A5FT	70.454			0
TCGA-24-1556	70.6184			1
TCGA-13-1488	70.8157			1
TCGA-09-2050	71.1115			0
TCGA-13-0897	71.7362			1
TCGA-20-0996	72.1965			0
TCGA-24-1852	72.3609			1
TCGA-24-1463	72.9197			1
TCGA-09-1664	74.9252			1
TCGA-04-1365	76.569			0
TCGA-61-2104	76.8649			0
TCGA-13-2061	76.8978			0
TCGA-23-2081	76.9964			1
TCGA-13-2059	78.4759			0
TCGA-29-1688	78.9032			1
TCGA-13-2057	80.021			0
TCGA-59-2349	80.1197			1
TCGA-13-1509	80.1525			0
TCGA-13-1410	81.0073			0
TCGA-24-1930	81.106			1
TCGA-13-1404	81.1717			0
TCGA-10-0927	81.8621			1
TCGA-04-1371	82.3881			0
TCGA-13-1407	83.3087			0
TCGA-13-0799	83.3416			0
TCGA-13-0923	83.7361			0
TCGA-13-1489	83.9333			1
TCGA-04-1542	84.1963			1
TCGA-13-0919	84.5251			0
TCGA-25-1878	85.0511			1
TCGA-13-0924	85.9388			0
TCGA-23-1118	86.0045			0
TCGA-29-1762	86.5963			1
TCGA-13-0800	87.484			0
TCGA-23-2078	87.484			0
TCGA-24-1604	88.3716			1
TCGA-24-1555	88.5031			1
TCGA-09-1662	89.325			1
TCGA-24-1603	90.147			1
TCGA-13-1495	90.3771			1
TCGA-23-2079	91.6593			0
TCGA-13-0888	92.4154			1
TCGA-13-1494	93.8949			1
TCGA-29-1692	94.4209			1
TCGA-13-0889	95.1442			1
TCGA-09-1675	97.5441			0
TCGA-13-0891	102.837			1
TCGA-04-1367	103.396			0
TCGA-24-1467	105.993			1
TCGA-13-0884	107.177			1
TCGA-13-0793	107.276			0
TCGA-13-0913	109.314			0
TCGA-13-0885	111.385			0
TCGA-13-0762	111.78			0
TCGA-09-2049	112.404			0
TCGA-13-1499	115.067			0
TCGA-23-2077	115.889			0
TCGA-59-2351	116.119			0
TCGA-13-0910	116.645			0
TCGA-13-0792	118.421			0
TCGA-13-0906	118.98			0
TCGA-04-1530	119.078			1
TCGA-13-0905	123.155			0
TCGA-13-1484	124.437			1
TCGA-13-1492	125.555			1
TCGA-61-2111	125.752			0
TCGA-13-1497	127.264			0
TCGA-13-0903	127.79			0
TCGA-23-1119	129.96			0
TCGA-13-0900	134.037			0
TCGA-13-0890	145.445			0
TCGA-24-2020	152.02			1
TCGA-13-0886	153.368			0
TCGA-59-2348	180.195			0

## Sheet: 7K
	Time (months)	PTEN RPPA.Zscore: Q1+2+3 + ARF6+AGAP1+CYTH2 mRNA: all M1	PTEN RPPA.Zscore: Q1+2+3 + ARF6+AGAP1+CYTH2 mRNA: all M2	PTEN RPPA.Zscore: Q4
TCGA-20-1687	2.66298	0
TCGA-09-1673	3.02462	0
TCGA-61-2003	4.01091	0
TCGA-24-1424	6.01637	0
TCGA-WR-A838	9.99441	1
TCGA-3P-A9WA	13.8081	0
TCGA-61-2000	14.4985	0
TCGA-24-2293	16.6354	1
TCGA-25-1623	18.5751	1
TCGA-36-1571	22.8491	1
TCGA-36-1577	25.7422	0
TCGA-31-1946	30.1805	0
TCGA-24-1552	41.3913	1
TCGA-25-2400	42.016	1
TCGA-24-2038	44.5146	1
TCGA-24-2023	44.8433	1
TCGA-29-1691	48.3282	1
TCGA-30-1718	51.9118	1
TCGA-04-1514	56.5473	1
TCGA-09-2051	63.0897	0
TCGA-25-1319	64.9965	1
TCGA-13-A5FT	70.454	0
TCGA-24-1463	72.9197	1
TCGA-13-2060	77.8841	0
TCGA-23-2077	115.889	0
TCGA-23-1809	0.526022		0
TCGA-24-2288	0.821909		1
TCGA-25-1322	2.99175		1
TCGA-24-1427	4.83282		0
TCGA-29-1783	7.2328		0
TCGA-25-1627	12.9533		1
TCGA-25-1323	12.9862		1
TCGA-25-2042	13.019		1
TCGA-25-1329	15.0245		1
TCGA-61-2008	30.6408		0
TCGA-59-2354	34.3887		1
TCGA-09-2045	35.1448		1
TCGA-61-1910	37.0516		0
TCGA-24-1103	54.1145		1
TCGA-09-1662	89.325		1
TCGA-24-2261	0.789032			1
TCGA-04-1519	0.789032			0
TCGA-61-1995	2.00546			0
TCGA-61-1740	2.43285			1
TCGA-61-1730	4.33968			1
TCGA-59-2363	5.4246			0
TCGA-24-1849	5.78624			0
TCGA-09-2044	6.115			0
TCGA-24-1416	6.37801			0
TCGA-23-1121	6.37801			0
TCGA-24-0980	7.66019			1
TCGA-24-1417	7.82457			0
TCGA-24-1419	7.85745			0
TCGA-24-1842	8.31772			0
TCGA-36-1575	8.54785			0
TCGA-29-2436	9.76428			0
TCGA-61-1721	11.1122			0
TCGA-29-2434	11.4738			0
TCGA-36-2552	11.4738			0
TCGA-29-1776	11.8355			0
TCGA-25-2397	11.9999			1
TCGA-13-1500	13.9724			1
TCGA-20-1685	16.7012			0
TCGA-24-1428	17.3916			0
TCGA-13-1411	17.4573			1
TCGA-09-1670	17.9834			0
TCGA-31-1950	18.7724			0
TCGA-04-1517	19.9888			1
TCGA-25-1628	20.6135			1
TCGA-36-2542	21.5998			0
TCGA-13-1487	22.3888			1
TCGA-29-1769	22.9806			0
TCGA-36-2540	23.8025			0
TCGA-36-1580	24.2299			1
TCGA-36-2538	25.0847			0
TCGA-20-1683	25.3805			0
TCGA-25-1625	27.6161			1
TCGA-36-1568	28.7668			0
TCGA-42-2588	28.9312			1
TCGA-25-2404	29.0298			1
TCGA-25-2408	31.0024			1
TCGA-61-2613	31.0682			1
TCGA-24-2271	31.6271			1
TCGA-25-1314	33.0079			1
TCGA-36-2530	33.0079			0
TCGA-61-1906	34.1257			1
TCGA-30-1861	34.7832			1
TCGA-13-1504	34.8161			1
TCGA-25-1318	34.9804			1
TCGA-36-2529	35.0462			0
TCGA-13-0804	35.2763			1
TCGA-24-1616	38.2352			1
TCGA-29-1694	39.0242			1
TCGA-23-1122	39.09			1
TCGA-29-1695	40.405			1
TCGA-04-1516	41.5886			0
TCGA-29-2431	42.2461			0
TCGA-31-1955	42.5091			0
TCGA-29-2428	45.1064			0
TCGA-24-1562	45.5009			1
TCGA-24-1614	48.3282			1
TCGA-61-1736	48.7885			1
TCGA-04-1336	49.1501			0
TCGA-13-0894	49.6104			1
TCGA-13-0802	51.0241			1
TCGA-24-1551	51.9118			1
TCGA-25-1635	52.0433			1
TCGA-13-1511	54.246			1
TCGA-61-2101	55.4953			1
TCGA-24-1549	56.5802			1
TCGA-61-1914	56.6131			0
TCGA-13-1409	57.2706			1
TCGA-09-1666	57.5994			0
TCGA-24-1553	58.0925			1
TCGA-13-0916	58.6843			0
TCGA-13-1482	61.7089			1
TCGA-29-2427	62.4651			0
TCGA-29-1764	62.9253			0
TCGA-24-1546	64.2733			1
TCGA-04-1649	64.6349			0
TCGA-13-2065	65.5226			0
TCGA-13-1505	65.687			0
TCGA-25-1328	66.0486			1
TCGA-13-0797	69.7307			0
TCGA-13-0897	71.7362			1
TCGA-09-1664	74.9252			1
TCGA-61-2104	76.8649			0
TCGA-13-2059	78.4759			0
TCGA-29-1688	78.9032			1
TCGA-13-1410	81.0073			0
TCGA-13-1404	81.1717			0
TCGA-13-0799	83.3416			0
TCGA-29-1762	86.5963			1
TCGA-24-1604	88.3716			1
TCGA-24-1555	88.5031			1
TCGA-24-1603	90.147			1
TCGA-13-1495	90.3771			1
TCGA-29-1693	101.785			0
TCGA-13-0884	107.177			1
TCGA-13-0793	107.276			0
TCGA-13-0903	127.79			0
TCGA-13-0886	153.368			0
TCGA-59-2348	180.195			0

## Sheet: Info
Data for Survival Curve in 7J .TCGA Ovarian Cancer PTEN RPPA-scored Q1+2+3vsQ4 Survival.Overall
Data for survival Curve in 7K. TCGA Ovarian Cancer PTEN RPPA.Zscore: Q1+2+3 + ARF6+AGAP1+CYTH2 mRNA Survival Overall
