# Supplementary material for: PTEN deficiency exposes a requirement for an ARF GTPase module for integrin‐dependent invasion in ovarian cancer
Source: EMBO J. 2023 Aug 14;42(18):e113987. doi: 10.15252/embj.2023113987 (PMC10505920; doi:10.15252/embj.2023113987)
Supplement: Supplementary file 25 — Source Data for Figure 7 [file EMBJ-42-e113987-s018.zip › Figure 7/7B/Source Data 7B.xlsx]

## Sheet: Sheet1
Length	ITGB1	Actin			Length	a5	actin
0	1575	547			0	206	730
0.1	290.298	555.882			0.0667	377.438	753.137
0.3	2040.83	556.224			0.1333	281.628	747.017
0.4	1439.76	575.168			0.2	218.04	748.679
0.5	847.008	584.978			0.2667	205.072	738.283
0.7	811.832	555.94			0.3334	210.016	693.102
0.8	309.497	606.864			0.4	2117.95	696.91
0.9	381.813	583.653			0.4667	5107.72	736.307
1.1	736.532	1151.7			0.5334	233.4	836.397
1.2	1559.19	627.668			0.6	204.045	757.135
1.3	1075.63	555.62			0.6667	194.613	678.837
1.5	774.506	551.985			0.7334	210.221	1254.38
1.6	417.083	726.778			0.8001	207.895	1295.02
1.7	158.367	540.279			0.8667	221.43	957.426
1.8	478.248	572.497			0.9334	196.688	668.322
2	745.461	561.969			1.0001	182.215	807.286
2.1	1043.58	566.177			1.0668	188.798	2135.37
2.2	277.651	633.251			1.1334	204.771	1061.94
2.4	596.907	654.684			1.2001	208.823	787.354
2.5	471.75	526.5			1.2668	1815.77	770.652
2.6	1302.56	489.565			1.3334	5283.22	791.974
2.8	1657.06	525.499			1.4001	207.233	749.705
2.9	547.073	844.439			1.4668	377.332	763.494
3	558.669	545.511			1.5335	292.027	953.834
3.2	1169.55	552.055			1.6001	726.2	791.74
3.3	262.06	529.582			1.6668	1312.04	735.397
3.4	1047.11	659.938			1.7335	202.184	692.275
3.6	843.24	670.619			1.8001	211.948	722.23
3.7	563.075	612.294			1.8668	394.896	847.418
3.8	219.232	537.045			1.9335	187.267	795.388
4	197.197	1072.11			2.0002	223.334	996.722
4.1	170.204	987.349			2.0668	221.318	1040.85
4.2	198.03	550.078			2.1335	1038.49	2563.16
4.4	868.573	577.613			2.2002	606.15	1429.79
4.5	273.792	601.909			2.2668	333.048	777.343
4.6	779.08	555.125			2.3335	338.054	747.041
4.7	1037.19	511.612			2.4002	195.828	827.719
4.9	492.407	649.555			2.4669	189.74	740.696
5	1163.5	570			2.5335	4355.03	778.312
5.1	931.53	784			2.6002	4316.07	728.846
5.3	178.67	578.665			2.6669	2144.98	818.145
5.4	345.463	594.977			2.7336	289.96	1164.6
5.5	240.252	569.404			2.8002	197.577	777.624
5.7	480.065	554.65			2.8669	231.622	874.874
5.8	1321.88	548.656			2.9336	390.152	1696.35
5.9	494.895	674.878			3.0002	213.663	825.83
6.1	1502.15	698.499			3.0669	409.549	730.596
6.2	1552.5	576.169			3.1336	959.18	788.323
6.3	260.778	537.906			3.2003	250.385	774.358
6.5	189.503	527.639			3.2669	731.556	731.528
6.6	433.168	678.834			3.3336	1430.41	965.003
6.7	169.706	796.672			3.4003	2463.2	733.934
6.9	1280.77	920.025			3.4669	940.646	834.127
7	558.189	707.693			3.5336	688.059	774.133
7.1	517.839	839.655			3.6003	633.702	788.919
7.3	1350.06	615.52			3.667	478.043	1327.31
7.4	1534.6	768.853			3.7336	797.309	947.281
7.5	879.75	591.25			3.8003	1266.56	1005.08
7.7	580.025	648.835			3.867	1874.83	781.172
7.8	337.516	507.981			3.9336	2203.65	2238.25
7.9	312.15	538.141			4.0003	3369.39	2771.44
8	188.766	544.069			4.067	2814.51	1299.23
8.2	157.307	583.044			4.1337	886.161	1537.63
8.3	171.668	588.337			4.2003	1532.79	1169.5
8.4	1561.96	711			4.267	2495.12	1057
8.6	2499.55	626.634			4.3337	4161.05	1103.84
8.7	488.868	572.727			4.4004	3346.59	818.487
8.8	557.025	542.913			4.467	7504.68	805.013
9	639.116	569.809			4.5337	8390.87	1240.28
9.1	203.278	621.793			4.6004	6644.65	2150.79
9.2	1324.03	1374.13			4.667	4719.87	2031.97
9.4	802.57	1015.08			4.7337	2107.15	2152.68
9.5	1106.12	551.161			4.8004	1136.39	2260.51
9.6	964.015	507.93			4.8671	286.149	1094.44
9.8	1029.55	559.148			4.9337	587.074	1007.1
9.9	776.216	576.726			5.0004	4812.62	945.109
10	2433	517			5.0671	2928.29	1800.88
10.2	385.188	508.395			5.1337	4248.35	1078.77
10.3	171.564	571.981			5.2004	1045.71	753.326
10.4	716.985	668.324			5.2671	1792.42	1190.84
10.6	260.925	647.144			5.3338	3177.29	2249.21
10.7	417.272	844.884			5.4004	3658.53	896.468
10.8	220.981	765.846			5.4671	1353.27	866.217
10.9	507.551	1141.8			5.5338	3317.84	2197.5
11.1	2609.12	531.765			5.6004	3884.58	3269.24
11.2	1165.7	1146.15			5.6671	5845.23	1515.11
11.3	626.572	673.006			5.7338	2080.36	707.144
11.5	1479.31	555.445			5.8005	7712.36	786.535
11.6	796.346	544.928			5.8671	8713.6	801.849
11.7	659.172	548.476			5.9338	3167.95	2032.25
11.9	737.774	947.55			6.0005	3831.8	1355.75
12	250.063	1797.66			6.0672	3733.37	700.847
12.1	633.003	533.216			6.1338	3031.99	1934.97
12.3	550.339	628.984			6.2005	2108.21	2237.78
12.4	454.101	571.098			6.2672	4526.79	1102.03
12.5	1376	539			6.3338	4839.85	825.962
12.7	457.51	542.017			6.4005	11209.2	1523.9
12.8	1487.25	566.336			6.4672	4087.27	1594.61
12.9	1221.25	578.481			6.5339	4501.62	1723.62
13.1	596.265	633.924			6.6005	6016.08	2107.59
13.2	1782.15	733.856			6.6672	4726.29	2649.73
13.3	1775.76	633.651			6.7339	5739.64	2494.7
13.5	316.601	1023.95			6.8005	8255.63	3200.21
13.6	169.561	782.567			6.8672	8210.98	4835.12
13.7	1548.65	621.172			6.9339	16930.6	2115.41
13.8	471.564	661.435			7.0006	17488	3127.1
14	408.655	586.537			7.0672	21214.2	4127.4
14.1	481.157	559.668			7.1339	17718.1	5106.26
14.2	420.191	575.349			7.2006	19801.1	5505.88
14.4	3579.37	547.053			7.2672	20242.3	4093.64
14.5	531.458	557.464			7.3339	25941.3	5864.81
14.6	575.548	568.657			7.4006	22847.1	6495.79
14.8	321.427	580.438			7.4673	21780.3	4968.62
14.9	1069.54	723.431			7.5339	22082.6	5560.03
15	1129	992.5			7.6006	25141.2	5892.18
15.2	1085.75	797.252			7.6673	26326.5	6256.51
15.3	593.152	589.748			7.734	29906.6	10097.3
15.4	1057.34	1022.43			7.8006	28813.8	5681.64
15.6	831.792	670.421			7.8673	33960.5	5252.26
15.7	1032.26	671.844			7.934	34594.1	5855.91
15.8	1384.09	670.532			8.0006	34959.4	6615.96
16	1880.02	630.237			8.0673	29655.2	7351.72
16.1	1838.78	615.55			8.134	30053.3	8552.05
16.2	1116.72	676.012			8.2007	25032.3	7870.52
16.4	209.518	570.789			8.2673	25921.9	6103.3
16.5	432.346	765.994			8.334	24622.6	6349.36
16.6	300.668	912.125			8.4007	21023.8	9318.06
16.8	320.483	552.076			8.4673	33003.4	11615.7
16.9	784.116	566.85			8.534	32115.5	10753
17	1458.02	515.708			8.6007	21790.5	8846.71
17.1	1462.45	643.715			8.6674	21825.7	9966.12
17.3	849.681	1260.69			8.734	29309.5	11210.3
17.4	1322.73	1192.35			8.8007	21226.6	9631.45
17.5	471.5	583			8.8674	18188.1	10145
17.7	1139.47	636.939			8.934	19768.5	13953.3
17.8	182.413	634.714			9.0007	18700.2	14514.5
17.9	561.047	2009.53			9.0674	23490.2	12490.3
18.1	1781.75	956.555			9.1341	29758.9	10334.5
18.2	1000.75	587.163			9.2007	23053.3	10622.1
18.3	1254.22	825.265			9.2674	21988.6	13449.7
18.5	1052.22	933.789			9.3341	29664.9	12860.1
18.6	1286.68	1099.29			9.4008	40665.1	14236
18.7	874.986	848.38			9.4674	28808	12191.8
18.9	1556.51	607.053			9.5341	32425.1	10840.5
19	2590.88	1727.1			9.6008	26512.4	15139
19.1	1597.81	1183.02			9.6674	22777	17570.2
19.3	1565.13	1760.3			9.7341	40450.2	15676.4
19.4	2978.88	1201.72			9.8008	22732.7	16406.2
19.5	2742.26	922.299			9.8675	32007.1	16770.9
19.7	3664.45	1650.17			9.9341	24796.4	17683.1
19.8	3327.75	1656.8			10.0008	27587.1	21436.7
19.9	5427.31	2924.53			10.0675	22535.1	23329.3
20	3792	3862			10.1341	22812.7	29013.1
20.2	7320.29	4182.64			10.2008	24325.7	30461.4
20.3	17754.4	3160.77			10.2675	18877.5	23536.6
20.4	21851.4	4084.44			10.3342	24342.5	28337.3
20.6	21226.7	4303.71			10.4008	22601.4	33434.6
20.7	22446.6	3775.63			10.4675	20345	30329.2
20.8	21499.5	3335.3			10.5342	20887.5	34420.4
21	28695.2	2849.51			10.6008	21084.6	34597
21.1	31757.6	4741.36			10.6675	29900.4	34414.3
21.2	23454.4	4355.52			10.7342	39716.9	38074.7
21.4	15792.4	6030.76			10.8009	23598.1	43004.7
21.5	12970.9	5412.45			10.8675	25393.7	45845.5
21.6	13712.4	5499.62			10.9342	29419.2	47811.9
21.8	16945.1	6183.74			11.0009	34233.6	50564.6
21.9	13181.2	7856.16			11.0676	29069.8	50888.6
22	8434.66	8482.24			11.1342	28159.6	48666.7
22.2	9378.95	7524.96			11.2009	34165.8	57131.4
22.3	7818.74	8893.62			11.2676	36976.4	52455.4
22.4	12156.7	5622.04			11.3342	32716.4	57706.6
22.6	12805.5	5092			11.4009	23780.4	57205.7
22.7	13187.2	5115.21			11.4676	29429.8	58012.5
22.8	10360.5	3122.86			11.5343	26122.1	64146.7
23	12956	3809.02			11.6009	26751	63127
23.1	15357.1	4503.91			11.6676	24395.4	64082.3
23.2	10002.4	5535.7			11.7343	24127.9	64833.4
23.3	12769.6	4533.42			11.8009	24778.3	65263
23.5	16792.7	7777.06			11.8676	22701.4	65527.4
23.6	17833.9	7505.25			11.9343	18552.3	63134.5
23.7	25328.3	7242.6			12.001	20714	62602.6
23.9	27542.2	5830.28			12.0676	24910.3	61997.9
24	25652.8	6381.85			12.1343	24359.1	58474.8
24.1	22771.3	8158.66			12.201	24450.8	54444.9
24.3	20492.1	8779.61			12.2676	30544.9	53135.5
24.4	21193.6	11167.3			12.3343	27635.4	54552.7
24.5	24689	14588.2			12.401	25520.4	45586.6
24.7	32642	13593.7			12.4677	27490.5	48422.1
24.8	25663.3	14268.9			12.5343	25406.6	46330.3
24.9	22764.1	15980			12.601	33509.2	40404.9
25.1	20878	20444			12.6677	23758.1	35963
25.2	22304.2	19474.8			12.7344	48952	42007.9
25.3	19205.3	23228.8			12.801	38115.4	41663.7
25.5	20206.1	21663.7			12.8677	24418.1	33961
25.6	19645.5	20231.5			12.9344	26514	43555.8
25.7	20639.7	21212.6			13.001	32394.7	47852.4
25.9	18156.5	25233.8			13.0677	23988.8	45651.1
25.9844	21177.5	28812.7			13.1344	23376.7	38583
26.1163	18366.9	25724.9			13.2011	42007.2	41089.2
26.2482	13248.8	29689.6			13.2677	27278.1	51208.4
26.3801	13266.4	34212.5			13.3344	33683.4	46883
26.512	13802.2	38681.7			13.4011	26137.5	45042.9
26.6439	14322.3	38147.3			13.4677	21334.5	38737
26.7758	16493.6	42512.1			13.5344	18401.3	39058.9
26.9077	11797.6	41129.5			13.6011	17862.9	44395
27.0396	9065.42	39142.7			13.6678	16646.4	40369.2
27.1715	13304.6	37257.7			13.7344	16542.6	39046.4
27.3034	10311.2	33966.9			13.8011	17041.6	39446.5
27.4353	8178.58	31811.5			13.8678	18004.5	40588.2
27.5672	11079.8	35680			13.9344	14090.2	42235.3
27.6991	11997.8	29102			14.0011	17991.8	42747.2
27.831	9582.36	33120.9			14.0678	22364.9	44402.8
27.9629	13666.7	25341.8			14.1345	21691.8	49572.7
28.0948	17277.1	26707.2			14.2011	13959.1	42356.8
28.2267	15662.5	27652.4			14.2678	13566.5	49940.4
28.3586	16385	28264.8			14.3345	11412.6	52119.4
28.4905	15564.1	28245.8			14.4012	12440.1	46717.6
28.6224	16183.4	26767.5			14.4678	27919.3	47143.3
28.7543	17177.6	26294.3			14.5345	21190.7	58181.3
28.8862	17478.3	31164.3			14.6012	24348.8	55184.5
29.0181	19191.9	29408.7			14.6678	12960	50260.4
29.15	19574.8	27229.8			14.7345	13692.8	45804.3
29.2819	16805	26371.4			14.8012	17370.8	40613.2
29.4138	13290.5	22756.2			14.8679	16844.2	40134.7
29.5457	11899.9	22598.9			14.9345	16265.3	44210.8
29.6776	17750.4	21258.3			15.0012	16893	41820.9
29.8095	22296.3	17436.5			15.0679	17912.7	37641.2
29.9414	17931.3	14801.1			15.1345	13661	38540
30.0733	15083	16257
30.2052	12863	11024.7
30.3371	10274.5	12585.5
30.469	14982.3	9569.65
30.6009	14314.5	8018.4
30.7328	15604.5	10999.5
30.8647	16644.6	12322.6
30.9966	22422.6	13575.6
31.1285	17457.1	13335.3
31.2604	11836.5	13311.5
31.3923	14147	17261.9
31.5242	13711.7	20882
31.6561	12445.3	27232.7
31.788	10679.6	41102.8
31.9199	14317.6	52668.5
32.0518	15979.5	49878.5
32.1837	13335.1	52091.7
32.3156	13242.8	50275.5
32.4475	15156.4	47575.2
32.5794	18715	47876.8
32.7113	15599.2	45680.9
32.8432	20300.2	41842.4
32.9751	22859.6	42377.9
33.107	23992.6	34756.2
33.2389	21625.3	39240.2
33.3708	20514.6	34255.2
33.5027	19549.9	29033.5
33.6346	22311.3	22134.8
33.7665	23887.2	23230.4
33.8984	23530.7	32128.5
34.0303	22038.3	40204.6
34.1622	22397.4	44354
34.2941	21735	45314
34.426	26500.6	46035.5
34.5579	25938.3	48704.8
34.6898	26890.9	54444.7
34.8217	25028.5	55498
34.9536	21864.2	57964.7
35.0855	21268.5	61327.5
35.2174	23291.6	64339.2
35.3493	28553.6	65028.7
35.4812	25729.8	64378.9
35.6131	31429.8	59597
35.745	26455.2	61766.2
35.8769	28019.3	59262.9
36.0088	32423.5	54427.4
36.1407	32755.4	47731.1
36.2726	32928.6	33916.7
36.4045	34722.5	21310.2
36.5364	34266.7	15723.9
36.6683	31220.8	15018.5
36.8002	28421.2	14684.1
36.9321	29765.9	16478.9
37.064	28260.2	18017.8
37.1959	24948.1	20265
37.3278	29218	22051.8
37.4597	31955.7	24409.5
37.5916	30305.8	31660.8
37.7235	35875.6	37000.2
37.8554	42991.1	30134.3
37.9873	36996.4	24944.3
38.1192	37990.6	29731.4
38.2511	33256.2	28067.9
38.383	29903.3	27831.7
38.5149	32919.3	28076.5
38.6468	37961.1	28018.4
38.7787	38320.3	34840.6
38.9106	34284.1	36142.4
39.0425	38888.1	34233.2
39.1744	39942	29444.6
39.3063	36092.9	27751.3
39.4382	34161.8	30025.5
39.5701	41115.9	30498.6
39.702	41952.7	30114.4
39.8339	33086.8	25838.7
39.9658	35670.4	26668.1
40.0977	38234	30950

## Sheet: Info
Line scan intensity analysis for integrins a5 and b1 shown in 7B
