# Supplementary material for: PTEN deficiency exposes a requirement for an ARF GTPase module for integrin‐dependent invasion in ovarian cancer
Source: EMBO J. 2023 Aug 14;42(18):e113987. doi: 10.15252/embj.2023113987 (PMC10505920; doi:10.15252/embj.2023113987)
Supplement: Supplementary file 25 — Source Data for Figure 7 [file EMBJ-42-e113987-s018.zip › Figure 7/7I/Source Data 7I.xlsx]

## Sheet: TCGA.OV.ARF6+AGAP1+CYTH2.Median
Overall
(E) ARF6+AGAP1+CYTH2: M1 (all)
Case ID	Study ID	Number at Risk	Status	Survival Rate	Time (months)
TCGA-20-1687	ov_tcga_pan_can_atlas_2018	34	censored	1	2.66298
TCGA-09-1673	ov_tcga_pan_can_atlas_2018	33	censored	1	3.02462
TCGA-61-2003	ov_tcga_pan_can_atlas_2018	32	censored	1	4.01091
TCGA-24-2019	ov_tcga_pan_can_atlas_2018	31	censored	1	4.8657
TCGA-24-1424	ov_tcga_pan_can_atlas_2018	30	censored	1	6.01637
TCGA-WR-A838	ov_tcga_pan_can_atlas_2018	29	deceased	0.965517	9.99441
TCGA-3P-A9WA	ov_tcga_pan_can_atlas_2018	28	censored	0.965517	13.8081
TCGA-61-2000	ov_tcga_pan_can_atlas_2018	27	censored	0.965517	14.4985
TCGA-24-2293	ov_tcga_pan_can_atlas_2018	26	deceased	0.928382	16.6354
TCGA-25-1623	ov_tcga_pan_can_atlas_2018	25	deceased	0.891247	18.5751
TCGA-36-1571	ov_tcga_pan_can_atlas_2018	24	deceased	0.854111	22.8491
TCGA-36-1577	ov_tcga_pan_can_atlas_2018	23	censored	0.854111	25.7422
TCGA-31-1946	ov_tcga_pan_can_atlas_2018	22	censored	0.854111	30.1805
TCGA-25-1324	ov_tcga_pan_can_atlas_2018	21	deceased	0.813439	34.027
TCGA-24-1552	ov_tcga_pan_can_atlas_2018	20	deceased	0.772767	41.3913
TCGA-25-2400	ov_tcga_pan_can_atlas_2018	19	deceased	0.732095	42.016
TCGA-24-2038	ov_tcga_pan_can_atlas_2018	18	deceased	0.691424	44.5146
TCGA-61-2110	ov_tcga_pan_can_atlas_2018	17	deceased	0.650752	44.5146
TCGA-24-2023	ov_tcga_pan_can_atlas_2018	16	deceased	0.61008	44.8433
TCGA-29-1691	ov_tcga_pan_can_atlas_2018	15	deceased	0.569408	48.3282
TCGA-30-1718	ov_tcga_pan_can_atlas_2018	14	deceased	0.528736	51.9118
TCGA-25-1635	ov_tcga_pan_can_atlas_2018	13	deceased	0.488064	52.0433
TCGA-04-1514	ov_tcga_pan_can_atlas_2018	12	deceased	0.447392	56.5473
TCGA-61-1914	ov_tcga_pan_can_atlas_2018	11	censored	0.447392	56.6131
TCGA-13-0916	ov_tcga_pan_can_atlas_2018	10	censored	0.447392	58.6843
TCGA-09-1667	ov_tcga_pan_can_atlas_2018	9	censored	0.447392	61.8733
TCGA-09-2051	ov_tcga_pan_can_atlas_2018	8	censored	0.447392	63.0897
TCGA-25-1319	ov_tcga_pan_can_atlas_2018	7	deceased	0.383479	64.9965
TCGA-13-A5FT	ov_tcga_pan_can_atlas_2018	6	censored	0.383479	70.454
TCGA-24-1463	ov_tcga_pan_can_atlas_2018	5	deceased	0.306783	72.9197
TCGA-13-1403	ov_tcga_pan_can_atlas_2018	4	deceased	0.230087	77.095
TCGA-13-2060	ov_tcga_pan_can_atlas_2018	3	censored	0.230087	77.8841
TCGA-29-1693	ov_tcga_pan_can_atlas_2018	2	censored	0.230087	101.785
TCGA-23-2077	ov_tcga_pan_can_atlas_2018	1	censored	0.230087	115.889
(F) ARF6+AGAP1+CYTH2: m2 (all)
Case ID	Study ID	Number at Risk	Status	Survival Rate	Time (months)
TCGA-23-1809	ov_tcga_pan_can_atlas_2018	31	censored	1	0.526022
TCGA-24-2288	ov_tcga_pan_can_atlas_2018	30	deceased	0.966667	0.821909
TCGA-25-1317	ov_tcga_pan_can_atlas_2018	29	deceased	0.933333	2.00546
TCGA-25-1322	ov_tcga_pan_can_atlas_2018	28	deceased	0.9	2.99175
TCGA-23-1120	ov_tcga_pan_can_atlas_2018	27	censored	0.9	4.27393
TCGA-24-1427	ov_tcga_pan_can_atlas_2018	26	censored	0.9	4.83282
TCGA-61-1998	ov_tcga_pan_can_atlas_2018	25	censored	0.9	5.52323
TCGA-24-1425	ov_tcga_pan_can_atlas_2018	24	censored	0.9	5.95062
TCGA-24-1416	ov_tcga_pan_can_atlas_2018	23	censored	0.9	6.37801
TCGA-29-1783	ov_tcga_pan_can_atlas_2018	22	censored	0.9	7.2328
TCGA-29-1776	ov_tcga_pan_can_atlas_2018	21	censored	0.9	11.8355
TCGA-25-1627	ov_tcga_pan_can_atlas_2018	20	deceased	0.855	12.9533
TCGA-25-1323	ov_tcga_pan_can_atlas_2018	19	deceased	0.81	12.9862
TCGA-25-2042	ov_tcga_pan_can_atlas_2018	18	deceased	0.765	13.019
TCGA-25-1329	ov_tcga_pan_can_atlas_2018	17	deceased	0.72	15.0245
TCGA-09-0367	ov_tcga_pan_can_atlas_2018	16	deceased	0.675	17.9834
TCGA-36-1568	ov_tcga_pan_can_atlas_2018	15	censored	0.675	28.7668
TCGA-09-0364	ov_tcga_pan_can_atlas_2018	14	deceased	0.626786	29.1613
TCGA-61-2008	ov_tcga_pan_can_atlas_2018	13	censored	0.626786	30.6408
TCGA-25-1314	ov_tcga_pan_can_atlas_2018	12	deceased	0.574554	33.0079
TCGA-59-2354	ov_tcga_pan_can_atlas_2018	11	deceased	0.522321	34.3887
TCGA-25-1318	ov_tcga_pan_can_atlas_2018	10	deceased	0.470089	34.9804
TCGA-09-2045	ov_tcga_pan_can_atlas_2018	9	deceased	0.417857	35.1448
TCGA-61-1910	ov_tcga_pan_can_atlas_2018	8	censored	0.417857	37.0516
TCGA-23-1122	ov_tcga_pan_can_atlas_2018	7	deceased	0.358163	39.09
TCGA-61-1737	ov_tcga_pan_can_atlas_2018	6	censored	0.358163	44.8433
TCGA-24-1562	ov_tcga_pan_can_atlas_2018	5	deceased	0.286531	45.5009
TCGA-24-1103	ov_tcga_pan_can_atlas_2018	4	deceased	0.214898	54.1145
TCGA-13-1511	ov_tcga_pan_can_atlas_2018	3	deceased	0.143265	54.246
TCGA-09-0366	ov_tcga_pan_can_atlas_2018	2	deceased	0.0716327	57.7638
TCGA-09-1662	ov_tcga_pan_can_atlas_2018	1	deceased	0	89.325
(G) ARF6+AGAP1+CYTH2: Non-concordant across all 3
Case ID	Study ID	Number at Risk	Status	Survival Rate	Time (months)
TCGA-30-1857	ov_tcga_pan_can_atlas_2018	234	deceased	0.995726	0.263011
TCGA-25-1631	ov_tcga_pan_can_atlas_2018	233	deceased	0.991453	0.295887
TCGA-24-2262	ov_tcga_pan_can_atlas_2018	232	deceased	0.987179	0.36164
TCGA-24-2261	ov_tcga_pan_can_atlas_2018	231	deceased	0.982906	0.789032
TCGA-VG-A8LO	ov_tcga_pan_can_atlas_2018	230	deceased	0.978632	0.789032
TCGA-04-1519	ov_tcga_pan_can_atlas_2018	229	censored	0.978632	0.789032
TCGA-25-1312	ov_tcga_pan_can_atlas_2018	228	deceased	0.97434	1.01917
TCGA-25-2392	ov_tcga_pan_can_atlas_2018	227	deceased	0.970048	1.01917
TCGA-61-2016	ov_tcga_pan_can_atlas_2018	226	deceased	0.965756	1.18355
TCGA-57-1585	ov_tcga_pan_can_atlas_2018	225	deceased	0.961463	1.74245
TCGA-61-1995	ov_tcga_pan_can_atlas_2018	224	censored	0.961463	2.00546
TCGA-59-2355	ov_tcga_pan_can_atlas_2018	223	deceased	0.957152	2.13696
TCGA-31-1959	ov_tcga_pan_can_atlas_2018	222	censored	0.957152	2.20272
TCGA-61-1740	ov_tcga_pan_can_atlas_2018	221	deceased	0.952821	2.43285
TCGA-30-1855	ov_tcga_pan_can_atlas_2018	220	deceased	0.94849	2.46573
TCGA-25-2401	ov_tcga_pan_can_atlas_2018	219	deceased	0.944159	2.95887
TCGA-25-2396	ov_tcga_pan_can_atlas_2018	218	deceased	0.939828	3.02462
TCGA-23-1111	ov_tcga_pan_can_atlas_2018	217	censored	0.939828	3.22188
TCGA-24-1843	ov_tcga_pan_can_atlas_2018	216	censored	0.939828	3.48489
TCGA-24-1844	ov_tcga_pan_can_atlas_2018	215	censored	0.939828	3.71503
TCGA-24-1846	ov_tcga_pan_can_atlas_2018	214	censored	0.939828	4.37255
TCGA-61-2088	ov_tcga_pan_can_atlas_2018	213	censored	0.939828	4.76707
TCGA-29-1784	ov_tcga_pan_can_atlas_2018	212	censored	0.939828	5.35885
TCGA-59-2363	ov_tcga_pan_can_atlas_2018	211	censored	0.939828	5.4246
TCGA-24-1850	ov_tcga_pan_can_atlas_2018	210	censored	0.939828	5.52323
TCGA-24-1849	ov_tcga_pan_can_atlas_2018	209	censored	0.939828	5.78624
TCGA-61-1900	ov_tcga_pan_can_atlas_2018	208	censored	0.939828	5.78624
TCGA-09-2044	ov_tcga_pan_can_atlas_2018	207	censored	0.939828	6.115
TCGA-30-1862	ov_tcga_pan_can_atlas_2018	206	deceased	0.935266	6.115
TCGA-24-1423	ov_tcga_pan_can_atlas_2018	205	censored	0.935266	6.24651
TCGA-24-1413	ov_tcga_pan_can_atlas_2018	204	censored	0.935266	6.31226
TCGA-61-2102	ov_tcga_pan_can_atlas_2018	203	deceased	0.930658	6.47664
TCGA-31-1953	ov_tcga_pan_can_atlas_2018	202	censored	0.930658	6.70678
TCGA-24-1417	ov_tcga_pan_can_atlas_2018	201	censored	0.930658	7.82457
TCGA-24-1419	ov_tcga_pan_can_atlas_2018	200	censored	0.930658	7.85745
TCGA-24-1418	ov_tcga_pan_can_atlas_2018	199	censored	0.930658	7.98895
TCGA-24-1842	ov_tcga_pan_can_atlas_2018	198	censored	0.930658	8.31772
TCGA-29-1781	ov_tcga_pan_can_atlas_2018	197	censored	0.930658	8.38347
TCGA-24-1436	ov_tcga_pan_can_atlas_2018	196	deceased	0.92591	8.54785
TCGA-36-1575	ov_tcga_pan_can_atlas_2018	195	censored	0.92591	8.54785
TCGA-09-1674	ov_tcga_pan_can_atlas_2018	194	censored	0.92591	8.54785
TCGA-23-1029	ov_tcga_pan_can_atlas_2018	193	censored	0.92591	8.81086
TCGA-24-1469	ov_tcga_pan_can_atlas_2018	192	censored	0.92591	9.10675
TCGA-59-2352	ov_tcga_pan_can_atlas_2018	191	deceased	0.921063	9.40264
TCGA-09-1659	ov_tcga_pan_can_atlas_2018	190	deceased	0.916215	9.99441
TCGA-24-1928	ov_tcga_pan_can_atlas_2018	189	deceased	0.911367	11.0465
TCGA-61-1721	ov_tcga_pan_can_atlas_2018	188	censored	0.911367	11.1122
TCGA-24-1847	ov_tcga_pan_can_atlas_2018	187	censored	0.911367	11.2766
TCGA-57-1583	ov_tcga_pan_can_atlas_2018	186	deceased	0.906467	11.3752
TCGA-5X-AA5U	ov_tcga_pan_can_atlas_2018	185	censored	0.906467	11.8684
TCGA-25-2397	ov_tcga_pan_can_atlas_2018	184	deceased	0.901541	11.9999
TCGA-13-1512	ov_tcga_pan_can_atlas_2018	183	censored	0.901541	14.5313
TCGA-29-1778	ov_tcga_pan_can_atlas_2018	182	censored	0.901541	14.9259
TCGA-25-1870	ov_tcga_pan_can_atlas_2018	181	deceased	0.89656	14.9587
TCGA-61-1918	ov_tcga_pan_can_atlas_2018	180	deceased	0.891579	15.7478
TCGA-24-1548	ov_tcga_pan_can_atlas_2018	179	deceased	0.886598	16.208
TCGA-20-1685	ov_tcga_pan_can_atlas_2018	178	censored	0.886598	16.7012
TCGA-29-1701	ov_tcga_pan_can_atlas_2018	177	deceased	0.881589	16.9313
TCGA-25-1626	ov_tcga_pan_can_atlas_2018	176	deceased	0.87658	17.03
TCGA-24-1567	ov_tcga_pan_can_atlas_2018	175	deceased	0.871571	17.2272
TCGA-29-1761	ov_tcga_pan_can_atlas_2018	174	deceased	0.866562	17.3587
TCGA-24-1428	ov_tcga_pan_can_atlas_2018	173	censored	0.866562	17.3916
TCGA-13-1411	ov_tcga_pan_can_atlas_2018	172	deceased	0.861524	17.4573
TCGA-13-0730	ov_tcga_pan_can_atlas_2018	171	deceased	0.856486	17.819
TCGA-61-2002	ov_tcga_pan_can_atlas_2018	170	censored	0.856486	17.9834
TCGA-09-1670	ov_tcga_pan_can_atlas_2018	169	censored	0.856486	17.9834
TCGA-29-1705	ov_tcga_pan_can_atlas_2018	168	deceased	0.851388	18.2464
TCGA-24-2033	ov_tcga_pan_can_atlas_2018	167	deceased	0.84629	18.4765
TCGA-10-0928	ov_tcga_pan_can_atlas_2018	166	deceased	0.841191	18.5094
TCGA-24-1434	ov_tcga_pan_can_atlas_2018	165	deceased	0.836093	18.6738
TCGA-31-1950	ov_tcga_pan_can_atlas_2018	164	censored	0.836093	18.7724
TCGA-OY-A56Q	ov_tcga_pan_can_atlas_2018	163	censored	0.836093	18.9368
TCGA-20-1684	ov_tcga_pan_can_atlas_2018	162	censored	0.836093	19.1012
TCGA-24-1558	ov_tcga_pan_can_atlas_2018	161	deceased	0.8309	19.5286
TCGA-25-2399	ov_tcga_pan_can_atlas_2018	160	deceased	0.825707	19.9888
TCGA-59-A5PD	ov_tcga_pan_can_atlas_2018	159	deceased	0.820514	20.5148
TCGA-25-1628	ov_tcga_pan_can_atlas_2018	158	deceased	0.815321	20.6135
TCGA-61-2109	ov_tcga_pan_can_atlas_2018	157	deceased	0.810128	20.6792
TCGA-61-1724	ov_tcga_pan_can_atlas_2018	156	deceased	0.804934	20.9422
TCGA-09-2054	ov_tcga_pan_can_atlas_2018	155	deceased	0.799741	20.9422
TCGA-57-1584	ov_tcga_pan_can_atlas_2018	154	censored	0.799741	21.1395
TCGA-36-1570	ov_tcga_pan_can_atlas_2018	153	censored	0.799741	21.534
TCGA-24-0975	ov_tcga_pan_can_atlas_2018	152	deceased	0.79448	21.797
TCGA-24-1474	ov_tcga_pan_can_atlas_2018	151	deceased	0.789218	22.2244
TCGA-61-2113	ov_tcga_pan_can_atlas_2018	150	deceased	0.783957	22.2244
TCGA-59-2350	ov_tcga_pan_can_atlas_2018	149	deceased	0.778696	22.323
TCGA-31-1951	ov_tcga_pan_can_atlas_2018	148	censored	0.778696	22.4874
TCGA-36-1574	ov_tcga_pan_can_atlas_2018	147	censored	0.778696	22.5532
TCGA-29-1702	ov_tcga_pan_can_atlas_2018	146	deceased	0.773362	23.934
TCGA-57-1582	ov_tcga_pan_can_atlas_2018	145	deceased	0.768028	24.0326
TCGA-36-1580	ov_tcga_pan_can_atlas_2018	144	deceased	0.762695	24.2299
TCGA-29-1770	ov_tcga_pan_can_atlas_2018	143	censored	0.762695	24.3614
TCGA-36-1581	ov_tcga_pan_can_atlas_2018	142	censored	0.762695	24.6901
TCGA-25-1871	ov_tcga_pan_can_atlas_2018	141	deceased	0.757286	24.986
TCGA-57-1994	ov_tcga_pan_can_atlas_2018	140	censored	0.757286	25.0189
TCGA-57-1993	ov_tcga_pan_can_atlas_2018	139	censored	0.757286	25.0847
TCGA-20-1683	ov_tcga_pan_can_atlas_2018	138	censored	0.757286	25.3805
TCGA-24-1564	ov_tcga_pan_can_atlas_2018	137	deceased	0.751758	25.8737
TCGA-23-1026	ov_tcga_pan_can_atlas_2018	136	censored	0.751758	26.8271
TCGA-25-1313	ov_tcga_pan_can_atlas_2018	135	deceased	0.74619	26.9586
TCGA-24-1544	ov_tcga_pan_can_atlas_2018	134	deceased	0.740621	26.9586
TCGA-25-2409	ov_tcga_pan_can_atlas_2018	133	deceased	0.735052	26.9915
TCGA-20-1682	ov_tcga_pan_can_atlas_2018	132	censored	0.735052	27.5175
TCGA-25-1625	ov_tcga_pan_can_atlas_2018	131	deceased	0.729441	27.6161
TCGA-36-1578	ov_tcga_pan_can_atlas_2018	130	censored	0.729441	27.8463
TCGA-61-1728	ov_tcga_pan_can_atlas_2018	129	censored	0.729441	27.8791
TCGA-24-2035	ov_tcga_pan_can_atlas_2018	128	deceased	0.723743	28.175
TCGA-24-1430	ov_tcga_pan_can_atlas_2018	127	deceased	0.718044	28.3723
TCGA-13-1405	ov_tcga_pan_can_atlas_2018	126	deceased	0.712345	28.5367
TCGA-25-2404	ov_tcga_pan_can_atlas_2018	125	deceased	0.706646	29.0298
TCGA-36-1569	ov_tcga_pan_can_atlas_2018	124	censored	0.706646	29.0956
TCGA-30-1891	ov_tcga_pan_can_atlas_2018	123	deceased	0.700901	30.049
TCGA-36-1576	ov_tcga_pan_can_atlas_2018	122	censored	0.700901	30.0819
TCGA-24-1924	ov_tcga_pan_can_atlas_2018	121	deceased	0.695109	30.2134
TCGA-09-1669	ov_tcga_pan_can_atlas_2018	120	censored	0.695109	30.5093
TCGA-61-2012	ov_tcga_pan_can_atlas_2018	119	censored	0.695109	30.6408
TCGA-29-1697	ov_tcga_pan_can_atlas_2018	118	deceased	0.689218	31.1997
TCGA-29-1710	ov_tcga_pan_can_atlas_2018	117	deceased	0.683327	31.2654
TCGA-61-1907	ov_tcga_pan_can_atlas_2018	116	censored	0.683327	31.2983
TCGA-61-1725	ov_tcga_pan_can_atlas_2018	115	censored	0.683327	31.4298
TCGA-24-2271	ov_tcga_pan_can_atlas_2018	114	deceased	0.677333	31.6271
TCGA-61-1733	ov_tcga_pan_can_atlas_2018	113	censored	0.677333	31.7914
TCGA-23-1027	ov_tcga_pan_can_atlas_2018	112	deceased	0.671285	32.0873
TCGA-23-1123	ov_tcga_pan_can_atlas_2018	111	deceased	0.665238	33.4681
TCGA-04-1364	ov_tcga_pan_can_atlas_2018	110	deceased	0.65919	33.6654
TCGA-61-1741	ov_tcga_pan_can_atlas_2018	109	deceased	0.653143	33.6654
TCGA-29-1696	ov_tcga_pan_can_atlas_2018	108	deceased	0.647095	33.9284
TCGA-25-1321	ov_tcga_pan_can_atlas_2018	107	deceased	0.641047	33.9613
TCGA-13-1506	ov_tcga_pan_can_atlas_2018	106	deceased	0.635	34.1585
TCGA-29-1711	ov_tcga_pan_can_atlas_2018	105	censored	0.635	34.6188
TCGA-30-1861	ov_tcga_pan_can_atlas_2018	104	deceased	0.628894	34.7832
TCGA-24-2026	ov_tcga_pan_can_atlas_2018	103	deceased	0.622788	34.8161
TCGA-09-0369	ov_tcga_pan_can_atlas_2018	102	deceased	0.616682	35.5722
TCGA-29-A5NZ	ov_tcga_pan_can_atlas_2018	101	deceased	0.610577	35.7695
TCGA-61-1738	ov_tcga_pan_can_atlas_2018	100	deceased	0.604471	35.8023
TCGA-25-1634	ov_tcga_pan_can_atlas_2018	99	deceased	0.598365	35.8681
TCGA-24-2290	ov_tcga_pan_can_atlas_2018	98	deceased	0.592259	36.2297
TCGA-29-1785	ov_tcga_pan_can_atlas_2018	97	deceased	0.586154	36.2955
TCGA-29-1699	ov_tcga_pan_can_atlas_2018	96	deceased	0.580048	36.3612
TCGA-10-0936	ov_tcga_pan_can_atlas_2018	95	deceased	0.573942	36.9201
TCGA-25-1320	ov_tcga_pan_can_atlas_2018	94	deceased	0.567836	37.9722
TCGA-25-2393	ov_tcga_pan_can_atlas_2018	93	deceased	0.56173	38.0379
TCGA-61-1919	ov_tcga_pan_can_atlas_2018	92	deceased	0.555625	38.1694
TCGA-25-1630	ov_tcga_pan_can_atlas_2018	91	deceased	0.549519	38.2023
TCGA-24-1616	ov_tcga_pan_can_atlas_2018	90	deceased	0.543413	38.2352
TCGA-29-1694	ov_tcga_pan_can_atlas_2018	89	deceased	0.537307	39.0242
TCGA-OY-A56P	ov_tcga_pan_can_atlas_2018	88	censored	0.537307	39.6818
TCGA-61-2009	ov_tcga_pan_can_atlas_2018	87	censored	0.537307	39.8461
TCGA-24-1557	ov_tcga_pan_can_atlas_2018	86	deceased	0.53106	39.879
TCGA-29-1695	ov_tcga_pan_can_atlas_2018	85	deceased	0.524812	40.405
TCGA-23-1023	ov_tcga_pan_can_atlas_2018	84	censored	0.524812	40.5365
TCGA-24-1550	ov_tcga_pan_can_atlas_2018	83	deceased	0.518489	41.0626
TCGA-25-1326	ov_tcga_pan_can_atlas_2018	82	deceased	0.512166	41.0626
TCGA-25-1316	ov_tcga_pan_can_atlas_2018	81	deceased	0.505843	42.0489
TCGA-13-0893	ov_tcga_pan_can_atlas_2018	80	deceased	0.49952	43.3639
TCGA-61-1917	ov_tcga_pan_can_atlas_2018	79	deceased	0.493197	43.4297
TCGA-24-1435	ov_tcga_pan_can_atlas_2018	78	deceased	0.486874	43.5283
TCGA-61-1743	ov_tcga_pan_can_atlas_2018	77	deceased	0.480551	43.6927
TCGA-24-1560	ov_tcga_pan_can_atlas_2018	76	deceased	0.474228	44.0872
TCGA-31-1956	ov_tcga_pan_can_atlas_2018	75	censored	0.474228	44.1201
TCGA-04-1362	ov_tcga_pan_can_atlas_2018	74	deceased	0.467819	44.3173
TCGA-24-2281	ov_tcga_pan_can_atlas_2018	73	censored	0.467819	44.6132
TCGA-30-1860	ov_tcga_pan_can_atlas_2018	72	deceased	0.461322	44.9091
TCGA-25-2398	ov_tcga_pan_can_atlas_2018	71	deceased	0.454824	45.0077
TCGA-29-2428	ov_tcga_pan_can_atlas_2018	70	censored	0.454824	45.1064
TCGA-31-1944	ov_tcga_pan_can_atlas_2018	69	censored	0.454824	45.5666
TCGA-13-0801	ov_tcga_pan_can_atlas_2018	68	deceased	0.448136	45.994
TCGA-24-2267	ov_tcga_pan_can_atlas_2018	67	deceased	0.441447	47.5392
TCGA-29-1690	ov_tcga_pan_can_atlas_2018	66	deceased	0.434758	47.605
TCGA-24-1563	ov_tcga_pan_can_atlas_2018	65	deceased	0.42807	47.7036
TCGA-04-1348	ov_tcga_pan_can_atlas_2018	64	deceased	0.421381	48.7556
TCGA-13-0920	ov_tcga_pan_can_atlas_2018	63	deceased	0.414693	48.7885
TCGA-61-1736	ov_tcga_pan_can_atlas_2018	62	deceased	0.408004	48.7885
TCGA-25-2391	ov_tcga_pan_can_atlas_2018	61	deceased	0.401315	49.0515
TCGA-23-2084	ov_tcga_pan_can_atlas_2018	60	deceased	0.394627	49.8405
TCGA-23-1109	ov_tcga_pan_can_atlas_2018	59	deceased	0.387938	51.3529
TCGA-61-2092	ov_tcga_pan_can_atlas_2018	58	censored	0.387938	51.7145
TCGA-24-1551	ov_tcga_pan_can_atlas_2018	57	deceased	0.381132	51.9118
TCGA-25-1315	ov_tcga_pan_can_atlas_2018	56	deceased	0.374326	52.0433
TCGA-24-2298	ov_tcga_pan_can_atlas_2018	55	deceased	0.36752	53.2597
TCGA-09-1668	ov_tcga_pan_can_atlas_2018	54	censored	0.36752	55.3638
TCGA-61-2101	ov_tcga_pan_can_atlas_2018	53	deceased	0.360586	55.4953
TCGA-24-2297	ov_tcga_pan_can_atlas_2018	52	deceased	0.353652	55.8569
TCGA-24-1549	ov_tcga_pan_can_atlas_2018	51	deceased	0.346717	56.5802
TCGA-24-2254	ov_tcga_pan_can_atlas_2018	50	deceased	0.339783	57.0733
TCGA-24-1545	ov_tcga_pan_can_atlas_2018	49	deceased	0.332849	57.4021
TCGA-09-1666	ov_tcga_pan_can_atlas_2018	48	censored	0.332849	57.5994
TCGA-24-1553	ov_tcga_pan_can_atlas_2018	47	deceased	0.325767	58.0925
TCGA-24-2024	ov_tcga_pan_can_atlas_2018	46	deceased	0.318685	58.1583
TCGA-25-1632	ov_tcga_pan_can_atlas_2018	45	deceased	0.311603	59.1446
TCGA-29-1703	ov_tcga_pan_can_atlas_2018	44	deceased	0.304521	59.6706
TCGA-61-2097	ov_tcga_pan_can_atlas_2018	43	censored	0.304521	60.624
TCGA-61-2095	ov_tcga_pan_can_atlas_2018	42	deceased	0.297271	61.6432
TCGA-25-1633	ov_tcga_pan_can_atlas_2018	41	deceased	0.29002	62.1692
TCGA-29-2427	ov_tcga_pan_can_atlas_2018	40	censored	0.29002	62.4651
TCGA-24-1546	ov_tcga_pan_can_atlas_2018	39	deceased	0.282584	64.2733
TCGA-29-2425	ov_tcga_pan_can_atlas_2018	38	censored	0.282584	64.9965
TCGA-61-2098	ov_tcga_pan_can_atlas_2018	37	censored	0.282584	65.5226
TCGA-13-1507	ov_tcga_pan_can_atlas_2018	36	deceased	0.274734	65.5226
TCGA-13-1505	ov_tcga_pan_can_atlas_2018	35	censored	0.274734	65.687
TCGA-25-1328	ov_tcga_pan_can_atlas_2018	34	deceased	0.266654	66.0486
TCGA-13-1498	ov_tcga_pan_can_atlas_2018	33	deceased	0.258573	66.1472
TCGA-13-0899	ov_tcga_pan_can_atlas_2018	32	deceased	0.250493	66.1472
TCGA-29-1763	ov_tcga_pan_can_atlas_2018	31	censored	0.250493	66.8047
TCGA-24-2289	ov_tcga_pan_can_atlas_2018	30	deceased	0.242143	67.3636
TCGA-29-1698	ov_tcga_pan_can_atlas_2018	29	censored	0.242143	68.3171
TCGA-23-1114	ov_tcga_pan_can_atlas_2018	28	deceased	0.233495	68.6787
TCGA-24-1556	ov_tcga_pan_can_atlas_2018	27	deceased	0.224847	70.6184
TCGA-61-2094	ov_tcga_pan_can_atlas_2018	26	censored	0.224847	71.7362
TCGA-13-0897	ov_tcga_pan_can_atlas_2018	25	deceased	0.215853	71.7362
TCGA-04-1365	ov_tcga_pan_can_atlas_2018	24	censored	0.215853	76.569
TCGA-61-2104	ov_tcga_pan_can_atlas_2018	23	censored	0.215853	76.8649
TCGA-23-2081	ov_tcga_pan_can_atlas_2018	22	deceased	0.206042	76.9964
TCGA-29-1688	ov_tcga_pan_can_atlas_2018	21	deceased	0.19623	78.9032
TCGA-13-1410	ov_tcga_pan_can_atlas_2018	20	censored	0.19623	81.0073
TCGA-24-1930	ov_tcga_pan_can_atlas_2018	19	deceased	0.185902	81.106
TCGA-13-0799	ov_tcga_pan_can_atlas_2018	18	censored	0.185902	83.3416
TCGA-13-0924	ov_tcga_pan_can_atlas_2018	17	censored	0.185902	85.9388
TCGA-29-1762	ov_tcga_pan_can_atlas_2018	16	deceased	0.174284	86.5963
TCGA-13-1481	ov_tcga_pan_can_atlas_2018	15	deceased	0.162665	87.0566
TCGA-23-2078	ov_tcga_pan_can_atlas_2018	14	censored	0.162665	87.484
TCGA-13-0800	ov_tcga_pan_can_atlas_2018	13	censored	0.162665	87.484
TCGA-24-1604	ov_tcga_pan_can_atlas_2018	12	deceased	0.149109	88.3716
TCGA-24-1555	ov_tcga_pan_can_atlas_2018	11	deceased	0.135554	88.5031
TCGA-24-1603	ov_tcga_pan_can_atlas_2018	10	deceased	0.121998	90.147
TCGA-24-1467	ov_tcga_pan_can_atlas_2018	9	deceased	0.108443	105.993
TCGA-13-0913	ov_tcga_pan_can_atlas_2018	8	censored	0.108443	109.314
TCGA-24-2027	ov_tcga_pan_can_atlas_2018	7	deceased	0.0929512	109.708
TCGA-59-2351	ov_tcga_pan_can_atlas_2018	6	censored	0.0929512	116.119
TCGA-61-2111	ov_tcga_pan_can_atlas_2018	5	censored	0.0929512	125.752
TCGA-13-1497	ov_tcga_pan_can_atlas_2018	4	censored	0.0929512	127.264
TCGA-13-0890	ov_tcga_pan_can_atlas_2018	3	censored	0.0929512	145.445
TCGA-24-2020	ov_tcga_pan_can_atlas_2018	2	deceased	0.0464756	152.02
TCGA-59-2348	ov_tcga_pan_can_atlas_2018	1	censored	0.0464756	180.195

## Sheet: Info
Data for survival curve on pane 7I for the TCGA dataset on Ovarian cancer
Median spli base on expression of all ARF6+AGAP1+CYTH2 components vs non-changed
