# Supplementary material for: PTEN deficiency exposes a requirement for an ARF GTPase module for integrin‐dependent invasion in ovarian cancer
Source: EMBO J. 2023 Aug 14;42(18):e113987. doi: 10.15252/embj.2023113987 (PMC10505920; doi:10.15252/embj.2023113987)
Supplement: Supplementary file 25 — Source Data for Figure 7 [file EMBJ-42-e113987-s018.zip › Figure 7/7E-H/Source Data 7E-H.xls]

## Sheet: Act ITGB1 P53 VS P53 PTEN KO
	EXP 17-01-22
	ID8s p53-/- vs p53-/-;PTEN-/- 30 min internalisation then 4, 8, 16, 32 recycling
	9EG7
																							Data in 7F
	4min			8min			16min		32min			4min			8min			16min		32min			p53-/-
	-0.769231	-4.61538	17.6923	8.46154	10.7692	-0.769231	23.8462	23.8462	41.5385	43.0769		12.0385	14.6067	39.0048	49.2777	44.7833	34.5104	48.6356	40.931	72.3917	66.6132		Normalised
	p53-/-											p53-/-;PTEN-/-											-0.1875	-1.125	4.3125	1.375	1.75	-0.125	1	1	0.981818	1.01818
	4min			8min			15min		30min			4min			8min			15min		30min					1			1		1		1
mean	4.10256			6.15385			23.8462		42.3077			21.8834			42.8571			44.7833		69.5024
sd	6.88499			3.52506			0		0.769231			8.59277			4.37038			3.85233		2.88925			p53-/-;PTEN-/-
																							Normalised
																							2.93439	3.56039	9.50742	8.00762	7.27729	5.60795	2.03956	1.71646	1.71108	1.57449
																									5.33407			6.96429		1.87801		1.64278
	Data on graph Panel 7E																						p53-/-
	EXP 15-11-22																						Normalised
	ID8s p53-/- vs p53-/-/PTEN-/- 30 min internalisation then 4, 8, 16, 32 recycling																						-0.671642	6.31343	-2.64179	0.674267	1.41694	0.908795	1.28169	0.71831	0.947123	1.05288
																									1			1		1		1
	-0.999334	9.39374	-3.93071	4.59694	9.66023	6.19587	18.1879	10.1932	40.573	45.1033		31.5196	14.5322	29.927	45.0564	33.1121	41.6058	40.8096	33.1121	65.2289	58.0624		p53-/-;PTEN-/-
	p53-/-											p53/PTEN-/-											Normalised
	4min			8min			15min		30min			4min			8min			15min		30min			21.184	9.76693	20.1136	6.60876	4.85681	6.10264	2.87583	2.3334	1.52268	1.35539
mean	1.4879			6.81768			14.1905		42.8381			25.3263			39.9248			36.9608		61.6457					17.0215			5.85607		2.60461		1.43904
sd	4.04248			1.49435			3.99734		2.26516			5.41658			3.54898			3.84871		3.58328

## Sheet: Active ITGB1 SCR VS KD
	EXP 08-2-22-22
	ID8s p53-/-;PTEN-/- sh SCR vs shArf6_3 30 min internalisation then 4, 8, 16, 32 recycling
	9EG7
																							Data in 7H
	4min			8min			15min		32min			4min			8min			16min		32min				p53-/-;PTEN-/- shSCR
	36.9085	26.8139	49.5268	5.36278	44.4795	35.6467	62.1451	60.8833	102.524	106.309		24.9191	40.4531	57.2816	45.6311	44.3366	18.4466	53.3981	36.5696	76.699	54.6926		Normalised
	p53-/-;PTEN-/- shSCR											p53-/-;PTEN-/- shARF6_3											0.977716	0.710306	1.31198	0.188192	1.56089	1.25092	1.01026	0.989744		0.981873
	4min			8min			15min		30min			4min			8min			15min		30min					1			1		1
mean	37.7497			28.4963			61.5142		104.416			40.8846			36.1381			44.9838		65.6958
sd	6.57014			11.8445			0.630915		1.89274			9.34473			8.85363			8.41424		11.0032			p53-/-;PTEN-/- shARF6_3
																							Normalised
																							0.660113	1.07161	1.5174	1.6013	1.55587	0.647333	0.868061	0.59449		0.73455
																									1.08304			1.26817		0.731275
																																0.629171
	EXP 17-01-22
	ID8s p53-/-;PTEN-/- sh SCR vs shArf6_3 30 min internalisation then 4, 8, 16, 32 recycling
	Data on graph Panel 7G																						p53-/-;PTEN-/- shSCR
	4min			8min			15min		32min			4min			8min			16min		32min			Normalised
	22.9358	48.6239	46.789	44.9541	54.1284	44.9541	70.6422	68.8073	78.8991	85.3211		7.58621	5.51724	39.3103	44.8276	5.51724	34.4828	37.931	44.8276	65.5172	68.2759		0.581395	1.23256	1.18605	0.936306	1.12739	0.936306	1.01316	0.986842	0.960894
	p53-/-;PTEN-/- shSCR											p53-/-;PTEN-/- shARF6_3													1			1		1		1.03911
	4min			8min			15min		30min			4min			8min			15min		30min			p53-/-;PTEN-/- shARF6_3									1
mean	39.4495			48.0122			69.7248		82.1101			17.4713			28.2759			41.3793		66.8966			Normalised
sd	8.27385			3.0581			0.917431		3.21101			10.9359			11.7646			3.44828		1.37931			0.192302	0.139856	0.996472	0.93367	0.114913	0.718208	0.544011	0.642922	0.797919
																									0.442876			0.58893		0.593466		0.831516
	EXP 24-05-22
	ID8s p53-/-/PTEN-/- shNT versus shARF6 30 min internalisation then 4, 8, 16, 32 recycling
																							p53-/-;PTEN-/- shSCR Norm
	4min			8min			15min		32min			4min			8min			16min		32min			Normalised									0.972514
	39.9681	26.1309	14.6354	25.2794	19.5317	8.24907	46.1416	36.9878	67.6424	64.0234		19.0231	11.4253	20.8226	21.8223	17.2237	20.0229	36.2182	32.0194	58.6118	61.611		1.48517	0.970995	0.543837	1.42929	1.10431	0.466399	1.11012	0.889885	1.02749	1
	shNT											shARF6													1			1		1
	4min			8min			15min		30min			4min			8min			15min		30min			p53-/-;PTEN-/- shARF6_3 Norm									0.935869
mean	26.9115			17.6867			41.5647		65.8329			17.0904			19.6896			34.1188		60.1114			Normalised									0.913091
sd	7.32331			5.00203			4.5769		1.80947			2.87976			1.33794			2.0994		1.49957			0.706878	0.424551	0.773745	1.23383	0.973819	1.13208	0.871371	0.770352	0.890312
																									0.75			1.11324		0.91

## Sheet: Info
ELISA-derived values for graphs shown in 7E and 7G and associated replicates
Normalised values are also included and correspond to panels 7F and 7H
