# Supplementary material for: PTEN deficiency exposes a requirement for an ARF GTPase module for integrin‐dependent invasion in ovarian cancer
Source: EMBO J. 2023 Aug 14;42(18):e113987. doi: 10.15252/embj.2023113987 (PMC10505920; doi:10.15252/embj.2023113987)
Supplement: Supplementary file 25 — Source Data for Figure 7 [file EMBJ-42-e113987-s018.zip › Figure 7/7D/Source Data 7D.xlsx]

## Sheet: Sheet1
Length	pFAK	Actin		Length	pSRC	Actin
0	0	0		0	0	0
0.0353	0	0		0.0354	0	0
0.0706	0	0		0.0707	0	0
0.1058	0	0		0.1061	0	0
0.1411	0	0		0.1415	0	0
0.1764	0.055	0		0.1768	0	0
0.2117	0	0.298		0.2122	0	0.248
0.2469	0	1.681		0.2476	0	1.47
0.2822	0	2.352		0.2829	0	2.614
0.3175	0	2.896		0.3183	0	2.497
0.3528	0	2.879		0.3536	0	1.28
0.388	0	1.543		0.389	0	0
0.4233	0	0		0.4244	0	0
0.4586	0	0		0.4597	0.426	0
0.4939	0	0		0.4951	4.138	0
0.5291	0	0		0.5305	12.77	0
0.5644	0	0		0.5658	25.211	0
0.5997	0	0.065		0.6012	31.866	0
0.635	0	0.792		0.6366	31.94	0
0.6703	0	1.336		0.6719	22.9	0
0.7055	0	1.1		0.7073	11.034	0
0.7408	0	0.543		0.7427	3.359	0
0.7761	0	0		0.778	0	0.014
0.8114	0	0.512		0.8134	0	0.697
0.8466	0	1.191		0.8487	0	1.183
0.8819	0	2.574		0.8841	0	1
0.9172	0	3.027		0.9195	0	1
0.9525	0	2.348		0.9548	0	0.169
0.9877	0	0.9		0.9902	0	0
1.023	0	0		1.0256	0	0
1.0583	0	0		1.0609	0	0
1.0936	0	0		1.0963	0	0
1.1289	0	0		1.1317	0	0
1.1641	0	0		1.167	0	0
1.1994	0	0		1.2024	0	0
1.2347	0	0		1.2378	0	0
1.27	0	0		1.2731	0	0
1.3052	0	0		1.3085	0	0
1.3405	0	0		1.3439	0	0
1.3758	0	0		1.3792	0	0
1.4111	0	0		1.4146	0	0
1.4463	0	0		1.4499	0	0
1.4816	0	0		1.4853	0	0
1.5169	0	0		1.5207	0	0
1.5522	0	0		1.556	0	0
1.5874	0	0		1.5914	0	0
1.6227	0	0		1.6268	0	0
1.658	0	0		1.6621	0	0
1.6933	0	0		1.6975	0	0
1.7286	0	0		1.7329	0	0
1.7638	0	0.199		1.7682	0	0
1.7991	0	1.53		1.8036	0	0
1.8344	0	2		1.839	0	0
1.8697	0	2		1.8743	0	0
1.9049	0	2		1.9097	0	0
1.9402	0	1.988		1.9451	0	0
1.9755	0	2.455		1.9804	0	0
2.0108	0	3.821		2.0158	0	0
2.046	0	5.024		2.0511	0	0
2.0813	0	6.405		2.0865	0	0
2.1166	0	6.577		2.1219	0	0
2.1519	0	6.49		2.1572	0	0
2.1871	0	5.257		2.1926	0	0
2.2224	0	3.604		2.228	0	0
2.2577	0	1.548		2.2633	0.482	0
2.293	0	0.299		2.2987	1	0.441
2.3283	0	0		2.3341	1.163	1.462
2.3635	0	0		2.3694	1.248	2.323
2.3988	0	0		2.4048	1.887	2.819
2.4341	0	1.01		2.4402	4.538	2.148
2.4694	0	3.021		2.4755	10.067	0.703
2.5046	0	5.704		2.5109	18.58	0
2.5399	0	6.355		2.5462	26.247	0
2.5752	0	4.976		2.5816	26.919	0
2.6105	0	2.515		2.617	21.431	0
2.6457	0	0.17		2.6523	10.974	0
2.681	0	0		2.6877	3.069	0
2.7163	0	0		2.7231	0.361	0
2.7516	0	0.43		2.7584	0	0
2.7869	0	0.703		2.7938	0	0
2.8221	0	0.457		2.8292	0	0
2.8574	0	0.046		2.8645	0	0
2.8927	0	0		2.8999	0	0
2.928	0	0		2.9353	0	0
2.9632	0	0		2.9706	0	0.327
2.9985	0	0		3.006	0	0.962
3.0338	0	0		3.0414	0	0.763
3.0691	0	0		3.0767	0	0.502
3.1043	0	0		3.1121	0	0
3.1396	0	0.137		3.1474	0	0
3.1749	0	0		3.1828	0	0
3.2102	0	0.502		3.2182	0	0
3.2454	0	1.277		3.2535	0	0
3.2807	0	3.156		3.2889	0	0
3.316	0	3.405		3.3243	0	0
3.3513	0	3.177		3.3596	0	0
3.3866	0	2.561		3.395	0	0.517
3.4218	0	1.62		3.4304	0	1.557
3.4571	0	1		3.4657	0	3.181
3.4924	0	1		3.5011	0	3.728
3.5277	0	1		3.5365	0	3.275
3.5629	0	0.307		3.5718	0	2.498
3.5982	0	0		3.6072	0	1.109
3.6335	0	0		3.6425	0	0
3.6688	0	0		3.6779	0	0
3.704	0	0		3.7133	0	0
3.7393	0	0		3.7486	0	0
3.7746	0	0		3.784	0	0
3.8099	0	0		3.8194	0	0
3.8451	0	0		3.8547	0	0
3.8804	0	0		3.8901	0	0
3.9157	0	0		3.9255	0	0
3.951	0	0		3.9608	0	0
3.9863	0	0		3.9962	0	0
4.0215	0	0		4.0316	0	0
4.0568	0	0		4.0669	0	0
4.0921	0	0		4.1023	0	0
4.1274	0	0		4.1377	0	0
4.1626	0	0		4.173	0	0.065
4.1979	0	0		4.2084	0	0.853
4.2332	0	0		4.2437	0	1.522
4.2685	0	0		4.2791	0	2.313
4.3037	0	0		4.3145	0.139	2.739
4.339	0	0		4.3498	3.046	2.057
4.3743	0	0		4.3852	7.267	1.06
4.4096	0	0		4.4206	9.956	0
4.4449	0	0		4.4559	8.904	0
4.4801	0	0		4.4913	4.987	0.692
4.5154	0	0		4.5267	1.561	0.794
4.5507	0	0		4.562	0	0.962
4.586	0	0		4.5974	0	0.28
4.6212	0	0		4.6328	0	0
4.6565	0	0		4.6681	0	0.029
4.6918	0	0		4.7035	0	0.768
4.7271	0	0		4.7389	0	1
4.7623	0	0.323		4.7742	0	0.93
4.7976	0	0		4.8096	0	0.137
4.8329	0	0.032		4.8449	0	0
4.8682	0	0		4.8803	0	0
4.9034	0	0		4.9157	0	0
4.9387	0	0		4.951	0	0.627
4.974	0	0		4.9864	0	1
5.0093	0	0		5.0218	0	2.28
5.0446	0	0		5.0571	0	3.739
5.0798	0	0		5.0925	0	5.474
5.1151	0	0		5.1279	0	7.616
5.1504	0	0		5.1632	0.998	9.4
5.1857	0	0		5.1986	3.06	9.771
5.2209	0	0		5.234	6.052	9.995
5.2562	0	0		5.2693	15.618	10.342
5.2915	0	0		5.3047	29.226	12.572
5.3268	0	0		5.34	43.259	16.011
5.362	0	0		5.3754	47.026	18.689
5.3973	0	0		5.4108	40.508	21.166
5.4326	0	0		5.4461	34.331	23.204
5.4679	0	0		5.4815	34.992	25.772
5.5032	0	0		5.5169	43.35	28.35
5.5384	0	0		5.5522	46.045	30.444
5.5737	0	0		5.5876	39.972	31.566
5.609	0	0		5.623	29.252	32.048
5.6443	0	0		5.6583	25.97	34.403
5.6795	0	0		5.6937	29.893	36.63
5.7148	0	0		5.7291	34.385	41.104
5.7501	0	0		5.7644	35.124	45.975
5.7854	0	0		5.7998	34.963	51.303
5.8206	0	0		5.8352	40.145	61.157
5.8559	0	0		5.8705	50.429	75.652
5.8912	0	0		5.9059	65.036	95.844
5.9265	0	0		5.9412	79.156	117.275
5.9617	0	0.733		5.9766	90.522	134.654
5.997	0	2.399		6.012	100.985	147.229
6.0323	0	4.05		6.0473	115.994	153.502
6.0676	0	5.522		6.0827	134.543	161.44
6.1029	0	5.917		6.1181	151.642	172.31
6.1381	0	4.702		6.1534	157.511	182.021
6.1734	0	2.54		6.1888	157.137	187.943
6.2087	0	0.682		6.2242	158.548	192.87
6.244	0	0		6.2595	161.755	200.03
6.2792	0	0		6.2949	161.954	216.631
6.3145	0	0		6.3303	151.541	236.308
6.3498	0	0		6.3656	140.916	252.586
6.3851	0	0		6.401	155.583	262.118
6.4203	0	0		6.4363	192.949	265.409
6.4556	0	0		6.4717	254.676	272.034
6.4909	0	0.405		6.5071	299.069	289.868
6.5262	0	1.922		6.5424	310.316	316.108
6.5614	0	3.049		6.5778	290.273	349.785
6.5967	0	3.888		6.6132	259.804	392.084
6.632	0	3.005		6.6485	249.278	435.553
6.6673	0	1.622		6.6839	263.105	477.174
6.7026	0	0.595		6.7193	287.414	502.449
6.7378	0	0		6.7546	307.919	520.741
6.7731	0	0		6.79	320.977	534.191
6.8084	0	0		6.8254	330.259	554.541
6.8437	0	0		6.8607	339.504	589.801
6.8789	0	0		6.8961	348.337	641.51
6.9142	0	0		6.9315	342.711	714.411
6.9495	0	0		6.9668	350.986	797.581
6.9848	0	0		7.0022	374.196	892.241
7.02	0	0		7.0375	427.671	990.799
7.0553	0	0		7.0729	506.585	1084.08
7.0906	0	0		7.1083	596.25	1167.26
7.1259	0	0		7.1436	686.499	1231.99
7.1612	0	0		7.179	764.957	1288
7.1964	0	0.15		7.2144	810.449	1336.76
7.2317	0	0.479		7.2497	820.587	1379.96
7.267	0	1.607		7.2851	801.937	1410.32
7.3023	0	2.064		7.3205	765.853	1429.4
7.3375	0	2.79		7.3558	712.293	1438.11
7.3728	0	2.856		7.3912	627.083	1423.34
7.4081	0	2.388		7.4266	539.941	1398.09
7.4434	0	1.198		7.4619	466	1359
7.4786	0	0.093		7.4973	428.102	1303.91
7.5139	0	0.093		7.5327	392.704	1251.74
7.5492	0	0.318		7.568	356.297	1202.86
7.5845	0	0.407		7.6034	308.698	1151.08
7.6197	0	0.392		7.6387	265.424	1093.83
7.655	0	0		7.6741	223.578	1035.05
7.6903	0	0		7.7095	187.29	962.217
7.7256	0	0.035		7.7448	164.096	886.733
7.7609	0	0		7.7802	159.068	816.132
7.7961	0	0		7.8156	182.099	760.94
7.8314	0	0		7.8509	229.464	726.49
7.8667	0	0		7.8863	293.798	704.861
7.902	0	0		7.9217	370.044	688.312
7.9372	0	0		7.957	449.405	675.96
7.9725	0	0		7.9924	517.719	676.805
8.0078	0	0		8.0278	570.241	692.899
8.0431	0	0		8.0631	587.434	716.607
8.0783	0	0.124		8.0985	588.561	738.171
8.1136	0	0.853		8.1338	564.565	750.18
8.1489	0	1.143		8.1692	506.496	745.599
8.1842	0	0.797		8.2046	436.463	734.961
8.2194	0	0.253		8.2399	362.942	724.285
8.2547	0	0		8.2753	314.286	731.538
8.29	0	0.158		8.3107	292.935	753.821
8.3253	0	1.376		8.346	288.443	781.29
8.3606	0	2.759		8.3814	290.995	799.099
8.3958	0	3		8.4168	314.477	794.843
8.4311	0	2.475		8.4521	360.206	775.246
8.4664	0	0.935		8.4875	423.968	744.776
8.5017	0	0		8.5229	471.869	706.549
8.5369	0	0		8.5582	492.273	669.296
8.5722	0	0		8.5936	486.285	638.436
8.6075	0	0		8.629	465.958	614.694
8.6428	0	0		8.6643	463.294	596.852
8.678	0	0		8.6997	478.659	585.152
8.7133	0	0.226		8.735	513.135	584.355
8.7486	0	1.059		8.7704	538.328	593.057
8.7839	0	2.355		8.8058	543.311	603.815
8.8192	0	3.737		8.8411	529.042	607.203
8.8544	0	4.539		8.8765	514.994	599.499
8.8897	0	4.497		8.9119	507.985	582.783
8.925	0	3.017		8.9472	497.954	569.244
8.9603	0	1.731		8.9826	488.385	566.991
8.9955	0	0.348		9.018	486.984	577.79
9.0308	0	0		9.0533	491.564	602.392
9.0661	0	0		9.0887	481.968	623.397
9.1014	0	0		9.1241	443.777	636.407
9.1366	0	0		9.1594	395.304	631.223
9.1719	0	0.075		9.1948	349.941	622.565
9.2072	0	0.021		9.2301	311.855	624.106
9.2425	0	0.387		9.2655	284.197	632.652
9.2777	0	0		9.3009	275.295	635.372
9.313	0	0.19		9.3362	295.593	618.504
9.3483	0	0		9.3716	321.547	586.419
9.3836	0	0.116		9.407	340.495	556.798
9.4189	0	1.005		9.4423	333.221	546.248
9.4541	0	1.844		9.4777	315.111	562.218
9.4894	0	2.683		9.5131	325.704	602.988
9.5247	0	2.543		9.5484	373.39	652.198
9.56	0	1.582		9.5838	465.385	713.533
9.5952	0	0.838		9.6192	560.407	795.136
9.6305	0	0		9.6545	622.94	893.584
9.6658	0	0		9.6899	641.759	1009.58
9.7011	0	0		9.7253	636.067	1135.13
9.7363	0	0		9.7606	599.519	1246.65
9.7716	0	0		9.796	531.946	1337.81
9.8069	0	0.053		9.8313	459.793	1392.39
9.8422	0	0.787		9.8667	417.518	1419.18
9.8774	0	1.286		9.9021	415.11	1428.85
9.9127	0	1.965		9.9374	434.666	1423.57
9.948	0	2.755		9.9728	437.17	1400.67
9.9833	0	3		10.0082	425.829	1351.14
10.0186	0	2.601		10.0435	435.315	1274.14
10.0538	0	0.893		10.0789	483.559	1176.1
10.0891	0	0.054		10.1143	544.66	1080.74
10.1244	0	0		10.1496	602.71	1013.21
10.1597	0	1.039		10.185	643.789	974.149
10.1949	0	3.598		10.2204	669.577	957.294
10.2302	0	6.055		10.2557	684.745	947.506
10.2655	0	6.603		10.2911	671.625	932.528
10.3008	0	6.003		10.3265	633.086	909.181
10.336	0	4.608		10.3618	580.544	882.029
10.3713	0	5.495		10.3972	530.661	861.924
10.4066	0	7.182		10.4325	486.07	844.783
10.4419	0	9.035		10.4679	442.581	830.946
10.4772	0	9.851		10.5033	383.898	824.538
10.5124	0	8.762		10.5386	318.106	821.488
10.5477	0	5.996		10.574	251.955	826.335
10.583	0	3.922		10.6094	204.275	847.051
10.6183	0	1.995		10.6447	185.532	873.006
10.6535	0	0.453		10.6801	190.802	896.3
10.6888	0	0		10.7155	214.823	910.16
10.7241	0	0.017		10.7508	234.099	918.806
10.7594	0	0.81		10.7862	249.573	930.866
10.7946	0	2.057		10.8216	264.033	960.731
10.8299	0.564	4.129		10.8569	282.671	1000.57
10.8652	0.858	5.806		10.8923	309.068	1042.84
10.9005	0.911	7		10.9276	329.028	1075.42
10.9357	0.367	6.919		10.963	346.122	1107.92
10.971	0	5.917		10.9984	369.36	1145.74
11.0063	0	4.308		11.0337	388.79	1187.81
11.0416	0.159	2.697		11.0691	388.636	1232.7
11.0769	1.6	2.354		11.1045	356.126	1260.05
11.1121	4.908	3		11.1398	298.641	1272.87
11.1474	9.91	3		11.1752	254.659	1280.19
11.1827	12.349	3.882		11.2106	247.874	1277.9
11.218	10.606	6.556		11.2459	292.961	1267.04
11.2532	6.116	10.057		11.2813	384.204	1242.44
11.2885	2.476	13.849		11.3167	482.264	1209.29
11.3238	0.264	16.121		11.352	562.348	1170.85
11.3591	0	16.875		11.3874	580.084	1122.87
11.3943	0	17.971		11.4228	549.199	1066.54
11.4296	0	22.217		11.4581	496.888	1007.96
11.4649	0	27.835		11.4935	444.76	944.428
11.5002	0	31.68		11.5288	404.959	875.004
11.5354	0	32.619		11.5642	367.991	806.644
11.5707	0.078	31.593		11.5996	322.499	735.594
11.606	1.012	33.139		11.6349	267.266	673.765
11.6413	5.071	37.16		11.6703	204.933	633.44
11.6766	11.065	42.994		11.7057	152.244	608.241
11.7118	15.649	49.757		11.741	121.924	598.518
11.7471	16.926	56.59		11.7764	105.371	592.888
11.7824	14.337	61.406		11.8118	97.112	585.66
11.8177	8.67	64.438		11.8471	101.39	571.501
11.8529	3.433	69.544		11.8825	121.279	548.607
11.8882	2.413	81.435		11.9179	161.866	522.029
11.9235	4.502	102.067		11.9532	210.637	494.165
11.9588	7.723	129.67		11.9886	243.025	471.839
11.994	12.146	159.977		12.0239	252.826	453.768
12.0293	21.436	187.009		12.0593	252.123	447.498
12.0646	33.734	204.185		12.0947	263.166	446.026
12.0999	44.177	211.766		12.13	280.907	439.887
12.1352	48.743	220.762		12.1654	289.382	420.027
12.1704	53.779	237.246		12.2008	261.209	387.178
12.2057	75.277	264.924		12.2361	216.846	346.022
12.241	126.31	302.538		12.2715	167.225	309.145
12.2763	206.765	344.982		12.3069	139.294	281.033
12.3115	284.68	388.946		12.3422	132.112	263.608
12.3468	324.693	431.968		12.3776	115.556	256.627
12.3821	327.494	471.491		12.413	92.521	256.695
12.4174	304.972	505.495		12.4483	74.419	256.712
12.4526	272.638	534.541		12.4837	77.794	247.607
12.4879	247.567	555.294		12.5191	97.297	232.948
12.5232	227.125	565.035		12.5544	111.784	215.213
12.5585	232.113	573.389		12.5898	115.468	201.843
12.5937	268.224	582.081		12.6251	109.01	199.919
12.629	323.43	593.59		12.6605	101.899	201.319
12.6643	382.57	601.827		12.6959	91.122	205.237
12.6996	419.879	609.057		12.7312	86.236	212.846
12.7349	412.791	633.183		12.7666	81.545	219.036
12.7701	361.771	681.401		12.802	82.325	221.644
12.8054	322.988	751.356		12.8373	90.744	215.416
12.8407	312.369	830.217		12.8727	96.699	205.611
12.876	364.108	913.269		12.9081	99.006	193.896
12.9112	443.182	999.117		12.9434	98.057	190.21
12.9465	522.012	1098.24		12.9788	99.612	194.73
12.9818	571.346	1203.4		13.0142	104.033	203.021
13.0171	603.327	1300.04		13.0495	107.863	212.076
13.0523	636.188	1369.36		13.0849	111.833	223.358
13.0876	701.938	1403.53		13.1202	122.504	238.484
13.1229	802.754	1388.05		13.1556	132.137	261.707
13.1582	938.328	1328.07		13.191	137.703	279.783
13.1934	1043.78	1232.23		13.2263	135.614	287.733
13.2287	1131.46	1147.59		13.2617	137.162	278.998
13.264	1218.52	1083.8		13.2971	152.925	259.822
13.2993	1363.74	1054.39		13.3324	173.231	246.106
13.3346	1543.09	1035.49		13.3678	196.135	245.438
13.3698	1695.99	1011.95		13.4032	205.762	261.602
13.4051	1668.06	954.882		13.4385	210.209	283.726
13.4404	1477.73	878.499		13.4739	212.031	306.394
13.4757	1182.86	796.983		13.5093	230.577	333.034
13.5109	888.466	731.559		13.5446	266.165	364.774
13.5462	658.955	692.588		13.58	313.949	402.511
13.5815	521.848	679.066		13.6154	375.626	440.129
13.6168	448.919	669.351		13.6507	434.826	470.489
13.652	410.42	650.516		13.6861	485.354	482.41
13.6873	385.807	626.647		13.7214	514.133	473.104
13.7226	377.352	600.98		13.7568	525.441	448.596
13.7579	391.178	583.31		13.7922	507.545	413.593
13.7932	433.904	572.435		13.8275	461.681	377.079
13.8284	514.017	568.788		13.8629	407.622	340.851
13.8637	607.564	572.866		13.8983	345.854	303.15
13.899	681.792	583.428		13.9336	298.817	263.384
13.9343	708.318	596.788		13.969	272.454	226.873
13.9695	641.343	602.745		14.0044	271.274	193.241
14.0048	502.667	599.439		14.0397	286.928	164.605
14.0401	324.821	578.736		14.0751	285.108	146.27
14.0754	205.484	552.478		14.1105	257.399	133.392
14.1106	141.688	520.115		14.1458	207.895	125.243
14.1459	108.217	493.664		14.1812	162.97	122.783
14.1812	80.825	477.533		14.2166	136.871	120.749
14.2165	52.691	475.433		14.2519	124.889	116.091
14.2517	33.054	484.471		14.2873	130.31	109.826
14.287	28.582	491.166		14.3226	147.129	104.334
14.3223	29.911	490.112		14.358	167.392	104.348
14.3576	33.418	478.062		14.3934	177.087	109.956
14.3929	34.451	460.27		14.4287	165.858	114.952
14.4281	37.458	433.543		14.4641	140.025	114.304
14.4634	35.026	409.112		14.4995	111.978	108.133
14.4987	32.527	387.875		14.5348	87.347	99.89
14.534	29.717	374.916		14.5702	70.061	92.635
14.5692	38.08	363.907		14.6056	59.332	88.81
14.6045	64.643	348.846		14.6409	56.514	86.194
14.6398	110.022	326.227		14.6763	63.702	86.274
14.6751	161.905	299.883		14.7117	78.237	89.036
14.7103	198.319	284.505		14.747	83.676	92.671
14.7456	198.9	286.671		14.7824	81.603	95.708
14.7809	168.16	299.321		14.8177	72.407	96.275
14.8162	125.378	312.43		14.8531	70.877	95.211
14.8515	84.381	317.839		14.8885	71.325	91.834
14.8867	60.801	314.084		14.9238	74	86
14.922	49.136	305.19
14.9573	46.351	299.276
14.9926	43.324	298.008
15.0278	36.717	301.241
15.0631	29.777	308.839
15.0984	25.743	318.442
15.1337	26.686	326.664
15.1689	27.609	327.363
15.2042	25.923	320.824
15.2395	22.446	309.779
15.2748	19.93	299.635
15.31	21.8	290.518
15.3453	28.605	280.703
15.3806	36.35	271.807
15.4159	40.823	269.667
15.4512	40.673	278.121
15.4864	35.958	296.484
15.5217	29.105	317.124
15.557	21.177	327.373
15.5923	19.846	314.893
15.6275	26.442	293.5
15.6628	39.101	271.571
15.6981	51.258	262.617
15.7334	59.734	264.472
15.7686	61.736	273.757
15.8039	66.315	279.174
15.8392	86.574	283.332
15.8745	118.691	287.447
15.9097	152	289.583
15.945	180.682	289.924
15.9803	204.909	287.029
16.0156	226.26	290.391
16.0509	228.414	296.835
16.0861	200.861	305.197
16.1214	161.74	305.001
16.1567	118.86	298.694
16.192	93.898	287.569
16.2272	80.328	280.969
16.2625	76.313	281.642
16.2978	81.101	285.344
16.3331	98.832	285.915
16.3683	133.261	280.748
16.4036	174.726	270.054
16.4389	219.189	257.352
16.4742	244.993	245.422
16.5095	270.083	242.375
16.5447	275.412	249.101
16.58	269.565	270.391
16.6153	249.365	299.557
16.6506	243.837	327.874
16.6858	272.895	348.301
16.7211	304.455	364.378
16.7564	306.117	378.356
16.7917	272.693	392.051
16.8269	229.487	403.5
16.8622	201.545	419.777
16.8975	212.31	447.174
16.9328	255.294	490.063
16.968	346.653	538.862
17.0033	486.718	587.939
17.0386	655.702	631.064
17.0739	799.363	670.506
17.1092	834.614	710.603
17.1444	774.849	745.401
17.1797	676.027	770.11
17.215	621.208	783.767
17.2503	591.178	789.989
17.2855	581.384	791.475
17.3208	561.943	788.331
17.3561	581.887	785.769
17.3914	663.091	791.652
17.4266	803.409	815.939
17.4619	930.38	851.098
17.4972	992.255	885.317
17.5325	958.31	905.42
17.5677	876.981	899.93
17.603	776.582	879.111
17.6383	694.442	840.818
17.6736	612.303	805.051
17.7089	558.031	763.294
17.7441	517.09	735.105
17.7794	484.053	709.374
17.8147	425.466	694.617
17.85	343.315	688.842
17.8852	258.448	696.827
17.9205	194.139	715.622
17.9558	165.033	738.536
17.9911	161.785	764.057
18.0263	172.727	783.137
18.0616	204.359	804.423
18.0969	260.341	817.188
18.1322	333.633	829.118
18.1675	391.724	831.64
18.2027	403.077	833.781
18.238	385.721	840.098
18.2733	379.419	863.782
18.3086	401.165	898.079
18.3438	447.519	935.085
18.3791	488.194	956.89
18.4144	504.696	962.503
18.4497	470.858	945.06
18.4849	425.467	918.992
18.5202	378.862	883.757
18.5555	354.469	857.499
18.5908	347.479	850.851
18.626	370.716	867.752
18.6613	427.473	896.173
18.6966	487.943	912.356
18.7319	517.483	913.146
18.7672	493.615	901.201
18.8024	436.332	895.067
18.8377	364.143	897.247
18.873	304.744	896.848
18.9083	257.317	876.311
18.9435	225.052	841.195
18.9788	200.275	802.313
19.0141	182.033	784.924
19.0494	170.6	802.011
19.0846	177.656	838.836
19.1199	208.747	862.96
19.1552	258.845	857.792
19.1905	320.59	823.048
19.2257	386.752	765.92
19.261	459.078	701.955
19.2963	546.08	659.365
19.3316	637.655	651.744
19.3669	733.082	677.301
19.4021	823.268	709.315
19.4374	913.388	728.533
19.4727	1026.81	717.138
19.508	1177.58	683.478
19.5432	1298.57	651.277
19.5785	1303.32	629.154
19.6138	1158.44	621.329
19.6491	917.98	620.876
19.6843	663.242	635.769
19.7196	482.21	664.35
19.7549	376.648	699.997
19.7902	296.982	715.683
19.8255	225.551	701.629
19.8607	173.093	657.733
19.896	144.661	592.401
19.9313	135.402	523.584
19.9666	137.486	469.879
20.0018	140.441	440.912
20.0371	148.099	420.283
20.0724	153.79	405.784
20.1077	160.296	383.893
20.1429	160.721	364.721
20.1782	150.336	350.444
20.2135	135.972	345.536
20.2488	124.801	345.227
20.284	116.954	348.971
20.3193	110.264	354.738
20.3546	106.631	359.003
20.3899	110.964	357.069
20.4252	126.569	352.629
20.4604	136.053	351.994
20.4957	140.783	356.563
20.531	136.323	359.919
20.5663	131.666	355.884
20.6015	127.817	338.355
20.6368	119.709	316.614
20.6721	108.393	293.969
20.7074	97.89	273.945
20.7426	88.341	254.408
20.7779	79.633	236.454
20.8132	68.804	221.873
20.8485	62.699	214.435
20.8837	62.138	213.194
20.919	64.24	211.528
20.9543	66.029	209.604
20.9896	70.607	209.063
21.0249	73.836	214.907
21.0601	70.559	224.853
21.0954	63.896	228.647
21.1307	62.262	222.974
21.166	70.288	208.472
21.2012	81.612	190.196
21.2365	84.889	172.603
21.2718	79.743	160.33
21.3071	76.628	154.934
21.3423	79.352	153.402
21.3776	81.282	158.897
21.4129	76.427	168.967
21.4482	66.598	183.876
21.4835	59.578	199.74
21.5187	60.848	208.291
21.554	64.126	202.684
21.5893	66.943	187.332
21.6246	64.281	167.293
21.6598	57.694	151.096
21.6951	47.067	145.407
21.7304	38.642	145.555
21.7657	36.916	150.238
21.8009	37.878	154.387
21.8362	36.698	158.415
21.8715	33.924	161.517
21.9068	34.629	164.766
21.942	42.637	166.486
21.9773	47.231	163.287
22.0126	46.094	158.968
22.0479	40.575	156.226
22.0832	42.3	162.383
22.1184	54.262	178.3
22.1537	68.854	201.641
22.189	75.42	224.975
22.2243	73.229	242.556
22.2595	69.6	254.257
22.2948	69.986	260.555
22.3301	75.224	263.432
22.3654	75.552	268.252
22.4006	66.24	273.383
22.4359	48.693	276.825
22.4712	41.8	273.053
22.5065	46.5	271.812
22.5417	66.844	279.796
22.577	90.135	303.685
22.6123	114.169	342.53
22.6476	136.323	387.347
22.6829	153.559	429.129
22.7181	164.971	458.009
22.7534	169.886	472.651
22.7887	167.762	477.547
22.824	164.052	478.214
22.8592	175.578	473.697
22.8945	206.49	459.758
22.9298	252.062	437.853
22.9651	294.376	414.409
23.0003	321.287	401.526
23.0356	320.618	400.509
23.0709	306.639	406.207
23.1062	288.043	415.545
23.1415	269.435	426.212
23.1767	256.241	431.109
23.212	256.7	427.062
23.2473	278.592	404.094
23.2826	311.567	371.095
23.3178	357.65	336.332
23.3531	383.569	307.27
23.3884	377.954	289.14
23.4237	334.246	278.041
23.4589	267.072	273.823
23.4942	205.456	270.081
23.5295	159.184	267.703
23.5648	131.061	265.365
23.6	114.593	263.061
23.6353	105.643	258.71
23.6706	105.963	250.589
23.7059	115.267	239.676
23.7412	128.558	229.965
23.7764	143.46	221.98
23.8117	156.854	213.037
23.847	168.582	202.54
23.8823	175.635	192.956
23.9175	165.61	188.762
23.9528	132.313	187.779
23.9881	89.107	189.168
24.0234	51.488	194.651
24.0586	29.601	203.147
24.0939	22.947	213.609
24.1292	20.697	218.213
24.1645	20.745	214.55
24.1998	22.447	208.663
24.235	26.08	204.824
24.2703	31.896	203.697
24.3056	42.463	202.643
24.3409	61.081	201.847
24.3761	79.529	201.713
24.4114	86.276	205.494
24.4467	77.619	212.498
24.482	58.712	222.308
24.5172	38.737	231.38
24.5525	29.961	235.464
24.5878	29.066	231.522
24.6231	31.788	220.686
24.6583	32.068	206.3
24.6936	29.089	193.643
24.7289	24.537	187.893
24.7642	23.69	191.115
24.7995	26.977	196.264
24.8347	29.944	197.295
24.87	29.781	190.981
24.9053	28.506	182.108
24.9406	34.329	175.632
24.9758	47.587	174.155
25.0111	66.685	174.08
25.0464	77.716	171.798
25.0817	73.038	166.72
25.1169	57.35	163.002
25.1522	38.597	163.097
25.1875	26.894	165.641
25.2228	20.819	165.968
25.258	20.993	161.376
25.2933	23.79	152.579
25.3286	29.733	145.395
25.3639	33.98	140.74
25.3992	31.248	142.399
25.4344	21.209	147.157
25.4697	11.578	151.191
25.505	7.738	151.979
25.5403	7.681	151.874
25.5755	8.189	154.031
25.6108	6.985	163.287
25.6461	5.155	179.675
25.6814	4.771	193.806
25.7166	5.684	196.853
25.7519	8.258	188.416
25.7872	12.746	171.459
25.8225	18.058	156.362
25.8578	23.788	148.428
25.893	35.163	147.553
25.9283	53.954	150.078
25.9636	75.109	151.364
25.9989	90.619	148.365
26.0341	96.831	142.858
26.0694	104	140

## Sheet: Info
Line scan Intensity values for pY397 FAK and pY416 SFK- plots on panel 7D
